# Supplementary material for: Allele-specific effects of mutations in the rifampin resistance-determining region (RRDR) of RpoB on physiology and antibiotic resistance in Enterococcus faecium
Source: mSphere. 2025 Dec 4;10(12):e00506-25. doi: 10.1128/msphere.00506-25 (PMC12724266; doi:10.1128/msphere.00506-25)
Supplement: Supplemental Data Set — File S1. [file msphere.00506-25-s0002.xlsx]

## Sheet: Title Page
Supplementary Dataset File S1.
Sheet Title	Information
RNA-seq data	RNA-seq gene expression data for all RRDR mutants (Q473K, G482V, H486Y, S491L)
WT abx profile	Antibiotic susceptibility profile of the WT strain
NCBI genome list	Contains information on the Assembly number, BioSample Accession number, Collection Year, Country and City of all the genomes analyzed in Figure 1 and Supplementary Figure 2

## Sheet: RNA-seq data
Locus_tag	Name	Product Name	COG Category(s)	log2FoldChange (Q473K)	padj (Q473K)	log2FoldChange (G482V)	padj (G482V)	log2FoldChange (H486Y)	padj (H486Y)	log2FoldChange (S491L)	padj (S491L)
LKHMGDEB_00001	spxA_1	Regulatory protein Spx	P	0.306646	NA	-0.67802	NA	-0.738525	NA	-0.171527	NA
LKHMGDEB_00002	spxA_2	Regulatory protein Spx	P	0.514047	0.547115	-0.224864	0.784843	-0.41314	0.816516	0.111494	0.889887
LKHMGDEB_00003	yjcD	Putative ATP-dependent DNA helicase YjcD	L	0.415278	0.192302	0.621343	0.0275209	-0.0542564	0.943315	0.69143	0.0114346
LKHMGDEB_00004	LKHMGDEB_00004	hypothetical protein	S	0.485342	0.0577711	0.686692	0.00245339	-0.157868	0.769342	0.731798	0.00081088
LKHMGDEB_00005	LKHMGDEB_00005	Deoxyguanosine kinase	F	0.140555	0.701216	0.00450212	0.990822	0.166919	0.818163	0.435383	0.141578
LKHMGDEB_00006	LKHMGDEB_00006	hypothetical protein	-	0.0893404	0.883446	0.517638	0.293423	0.240281	0.841827	0.966357	0.0359188
LKHMGDEB_00007	agrB	Accessory gene regulator protein B	KOT	1.08362	5.24308687428647e-07	0.784361	0.000227919	0.392496	0.295042	1.32113	3.87417497594655e-11
LKHMGDEB_00008	LKHMGDEB_00008	hypothetical protein	-	0.931462	0.000479154	0.511669	0.045429	0.345382	0.483874	1.06331	7.41268790654753e-06
LKHMGDEB_00009	LKHMGDEB_00009	hypothetical protein	T	0.65411	0.149135	0.288697	0.508724	0.607857	0.432121	1.30418	0.000675131
LKHMGDEB_00010	agrA	Accessory gene regulator A	K	0.390419	0.363798	0.252594	0.53132	0.120345	0.909896	1.01366	0.00441631
LKHMGDEB_00011	LKHMGDEB_00011	hypothetical protein	P	-0.551916	0.134628	-1.89032	1.46539e-08	-0.432026	0.493227	-2.08915	6.86889228404887e-11
LKHMGDEB_00012	LKHMGDEB_00012	hypothetical protein	S	-0.154099	0.784112	0.917629	0.0362327	0.14616	0.908877	0.98199	0.0214342
LKHMGDEB_00013	treA	Trehalose-6-phosphate hydrolase	G	-0.257515	0.536786	-0.0601763	0.884667	-0.480535	0.479497	-1.25145	0.000125737
LKHMGDEB_00014	LKHMGDEB_00014	hypothetical protein	V	0.256014	0.354546	-0.239156	0.343568	-0.168716	0.758179	-0.0724129	0.787024
LKHMGDEB_00015	LKHMGDEB_00015	putative ABC transporter ATP-binding protein	V	0.436339	0.289021	-0.0477104	0.913545	-0.318251	0.697069	-0.139646	0.731629
LKHMGDEB_00016	yecD	Isochorismatase family protein YecD	Q	0.0833858	0.874593	0.237468	0.590948	-0.426662	0.600039	0.218352	0.626291
LKHMGDEB_00017	degA_1	HTH-type transcriptional regulator DegA	K	0.343833	0.173626	0.526616	0.0184415	-0.874132	0.000811034	0.447109	0.0426185
LKHMGDEB_00018	rbsK/rbiA	Bifunctional ribokinase/ribose-5-phosphate isomerase A	H	-0.48247	0.249001	-0.661965	0.0788321	-0.722148	0.24899	-0.901513	0.0126229
LKHMGDEB_00019	rbsD	D-ribose pyranase	G	-1.30651	0.0266253	-1.76526	0.00124731	-0.666236	0.509253	-2.36687	7.6916786785185e-06
LKHMGDEB_00020	bglF_1	PTS system beta-glucoside-specific EIIBCA component	G	-1.01972	0.0272829	-1.66249	6.32782e-05	-0.659217	0.394163	-2.36199	1.97857073063783e-09
LKHMGDEB_00021	LKHMGDEB_00021	hypothetical protein	MNU	0.193963	0.69303	0.510187	0.209021	-0.267801	0.769963	0.33598	0.425457
LKHMGDEB_00022	mro_1	Aldose 1-epimerase	G	-0.225037	0.66546	-0.1687	0.722921	-0.247384	0.812879	-0.980901	0.0173502
LKHMGDEB_00023	bceB_1	Bacitracin export permease protein BceB	V	0.0760696	0.890371	0.878179	0.0371923	0.327083	0.739278	0.0724485	0.878392
LKHMGDEB_00024	bceA_1	Bacitracin export ATP-binding protein BceA	V	0.341855	0.547468	0.853639	0.0732971	0.193088	0.880936	0.239524	0.653124
LKHMGDEB_00025	LKHMGDEB_00025	hypothetical protein	S	-0.102812	0.857969	0.395333	0.396679	0.0854025	0.943027	0.294443	0.54378
LKHMGDEB_00026	LKHMGDEB_00026	hypothetical protein	O	0.561563	0.05859	0.430464	0.112812	0.214173	0.730364	0.65154	0.011703
LKHMGDEB_00027	LKHMGDEB_00027	hypothetical protein	S	-0.837818	0.0496342	-1.28972	0.000871513	-0.795767	0.189615	-1.44909	8.09411205150599e-05
LKHMGDEB_00028	prdB	hypothetical protein	S	-0.44534	0.26508	0.264743	0.484094	0.190726	0.829447	0.158824	0.687815
LKHMGDEB_00029	prdA	hypothetical protein	S	-0.2073	0.661941	0.584915	0.13697	0.566212	0.444472	0.638925	0.0976927
LKHMGDEB_00030	prdR	hypothetical protein	K	-0.301495	0.609607	0.821799	0.0825006	0.116491	0.928996	0.448702	0.370031
LKHMGDEB_00031	ydfK	putative membrane protein YdfK	S	0.168931	0.647275	-0.183255	0.581595	-0.482422	0.389026	-0.280459	0.381069
LKHMGDEB_00032	gltC_1	HTH-type transcriptional regulator GltC	K	0.286472	0.336808	-0.184621	0.510813	-0.49594	0.259818	0.102539	0.7251
LKHMGDEB_00033	sasA_1	Adaptive-response sensory-kinase SasA	T	0.308241	0.227855	0.336496	0.148321	-0.184645	0.725442	0.528459	0.0158761
LKHMGDEB_00034	hssR	Heme response regulator HssR	K	0.508912	0.11684	0.818657	0.00422531	0.00262772	0.997098	0.747453	0.00737016
LKHMGDEB_00035	btuD_1	Vitamin B12 import ATP-binding protein BtuD	V	0.349526	0.255923	0.297378	0.29522	0.116519	0.871472	0.334235	0.234703
LKHMGDEB_00036	LKHMGDEB_00036	hypothetical protein	-	-1.07374	0.081884	-1.25882	0.0255396	0.240297	0.863474	-1.28271	0.0183475
LKHMGDEB_00037	bsdC	Phenolic acid decarboxylase subunit C	H	-0.256854	0.215798	-0.547399	0.00287845	-0.210126	0.56692	-0.412354	0.0219033
LKHMGDEB_00038	ecdB	putative UbiX-like flavin prenyltransferase	H	0.155488	0.513738	0.135151	0.535432	-0.0857449	0.871472	0.180154	0.397782
LKHMGDEB_00039	LKHMGDEB_00039	hypothetical protein	-	0.377432	0.199542	0.441844	0.0959105	-0.051104	0.943315	0.373769	0.160026
LKHMGDEB_00040	LKHMGDEB_00040	hypothetical protein	S	0.494975	0.170884	0.825874	0.00965688	0.188624	0.812879	0.813152	0.00856796
LKHMGDEB_00041	LKHMGDEB_00041	hypothetical protein	S	0.491132	0.117215	0.0416458	0.900446	0.00672979	0.994129	0.265655	0.372084
LKHMGDEB_00042	emrB	Multidrug export protein EmrB	U	0.676965	0.0230264	0.226169	0.433369	0.297008	0.583754	0.409828	0.132504
LKHMGDEB_00043	LKHMGDEB_00043	hypothetical protein	K	0.511619	0.106663	0.28621	0.341678	-0.0273304	0.97401	0.503336	0.0738828
LKHMGDEB_00044	LKHMGDEB_00044	hypothetical protein	K	-0.324331	0.570268	-1.66865	0.000557604	0.361229	0.739693	-1.55974	0.00071323
LKHMGDEB_00045	padC	Phenolic acid decarboxylase PadC	Q	-0.833354	0.0253525	-1.51378	1.19156e-05	-0.240593	0.754635	-2.08152	3.20126134787483e-10
LKHMGDEB_00046	LKHMGDEB_00046	hypothetical protein	K	-0.236726	0.59617	0.00934173	0.985128	-0.230102	0.790426	0.151971	0.711736
LKHMGDEB_00047	LKHMGDEB_00047	hypothetical protein	M	-0.784927	0.00350024	-0.212577	0.4249	-0.255194	0.616267	-0.334809	0.185357
LKHMGDEB_00048	LKHMGDEB_00048	hypothetical protein	S	-0.0624899	0.880909	0.70336	0.0273543	0.0667722	0.939091	0.646848	0.0390009
LKHMGDEB_00049	mapP	Maltose 6'-phosphate phosphatase	L	-0.481566	0.10984	-0.98745	0.000308354	0.286838	0.592092	-1.19607	3.44481716516046e-06
LKHMGDEB_00050	ptsG_1	PTS system glucose-specific EIICBA component	G	-0.493127	0.100283	-0.743486	0.00538515	-0.465528	0.329182	-0.778891	0.00250206
LKHMGDEB_00051	malP	Maltose phosphorylase	G	-0.479261	0.0568984	-0.994448	1.00511e-05	-0.479975	0.176493	-1.09098	2.66878960415175e-07
LKHMGDEB_00052	pgmB	Beta-phosphoglucomutase	S	-0.507288	0.19601	-0.998436	0.00433736	-0.39585	0.567343	-1.65447	6.48601650794747e-07
LKHMGDEB_00053	mro_2	Aldose 1-epimerase	G	-0.155369	0.67224	-0.519737	0.0868053	-0.339439	0.567343	-0.380297	0.21612
LKHMGDEB_00054	ccpA_1	Catabolite control protein A	K	0.481973	0.137548	0.29041	0.341678	-0.414724	0.460829	0.180078	0.578231
LKHMGDEB_00055	nhaC_1	Na(+)/H(+) antiporter NhaC	C	-0.550221	0.100242	-0.493472	0.104234	-0.686555	0.122732	-1.34966	1.31820054222809e-06
LKHMGDEB_00056	gadC_1	putative glutamate/gamma-aminobutyrate antiporter	E	0.531757	0.448512	0.601301	0.339428	-0.626826	0.609101	-0.509587	0.425457
LKHMGDEB_00057	LKHMGDEB_00057	hypothetical protein	E	0.659427	0.316888	1.05683	0.0677933	-0.791	0.481862	0.209015	0.744012
LKHMGDEB_00058	tyrS1	Tyrosine--tRNA ligase 1	J	0.644133	0.137433	0.565792	0.151959	-0.397325	0.623544	0.783768	0.0382517
LKHMGDEB_00059	LKHMGDEB_00059	hypothetical protein	G	-0.260064	0.452758	-0.133269	0.682782	-0.298506	0.626101	-0.0262222	0.938079
LKHMGDEB_00060	betI	HTH-type transcriptional regulator BetI	K	-0.999094	0.0446115	-1.76115	0.000189653	-0.000427685	0.999857	-2.11666	2.3582608289497e-06
LKHMGDEB_00061	btuD_2	Vitamin B12 import ATP-binding protein BtuD	V	-0.825772	0.014535	-0.479769	0.124875	-0.226064	0.746172	-1.46475	3.92137431846891e-07
LKHMGDEB_00062	LKHMGDEB_00062	hypothetical protein	M	-0.615468	0.0215691	-0.0707585	0.799475	0.162947	0.769963	-0.62137	0.00775365
LKHMGDEB_00063	anr	Transcriptional activator protein Anr	K	-0.0718293	0.880194	0.587839	0.111716	-0.601564	0.374717	0.124982	0.758385
LKHMGDEB_00064	LKHMGDEB_00064	hypothetical protein	S	-0.671053	0.282416	-1.13153	0.0445241	-0.442438	0.725427	-1.16563	0.03288
LKHMGDEB_00065	dhaL	PTS-dependent dihydroxyacetone kinase, ADP-binding subunit DhaL	G	-0.87655	0.0627702	-1.17002	0.00658568	-0.463201	0.583118	-2.00294	1.39924462698205e-06
LKHMGDEB_00066	dhaK	PTS-dependent dihydroxyacetone kinase, dihydroxyacetone-binding subunit DhaK	G	-0.870396	0.0673842	-0.749723	0.0825006	-0.609256	0.460829	-1.66343	3.9532504709767e-05
LKHMGDEB_00067	dhaM-2	PEP-dependent dihydroxyacetone kinase 2, phosphoryl donor subunit DhaM	S	-0.771434	0.063342	-1.0695	0.00512395	-0.844642	0.129868	-1.80608	1.03373075261406e-06
LKHMGDEB_00068	LKHMGDEB_00068	hypothetical protein	S	0.341047	0.5979	-0.294228	0.620093	0.473275	0.687994	-0.173091	0.771128
LKHMGDEB_00069	LKHMGDEB_00069	hypothetical protein	-	0.0819679	0.870629	-0.368839	0.363452	0.632803	0.371188	-0.840335	0.0247897
LKHMGDEB_00070	LKHMGDEB_00070	hypothetical protein	M	0.423561	0.493627	0.318816	0.581066	-0.217883	0.877213	0.124817	0.833583
LKHMGDEB_00071	LKHMGDEB_00071	hypothetical protein	-	0.67974	0.166086	0.443352	0.339128	0.0967838	0.937463	0.364486	0.44059
LKHMGDEB_00072	helD_1	DNA helicase IV	L	0.295753	0.347119	-0.108486	0.723741	0.146024	0.832757	-0.0645776	0.834816
LKHMGDEB_00073	cdr_1	Coenzyme A disulfide reductase	P	-0.37021	0.305793	-0.683112	0.0314073	-0.0768625	0.928996	-0.792599	0.00975391
LKHMGDEB_00074	glpE	Thiosulfate sulfurtransferase GlpE	P	-0.857843	0.0483848	-1.59998	8.02674e-05	-0.592422	0.427342	-1.70663	7.26906087840681e-06
LKHMGDEB_00075	LKHMGDEB_00075	hypothetical protein	S	-0.243287	0.495391	-0.664009	0.0360787	-0.166324	0.825158	-0.387307	0.21806
LKHMGDEB_00076	LKHMGDEB_00076	hypothetical protein	S	0.171603	0.679089	0.0491508	0.902736	-0.254288	0.744112	-0.0709143	0.851405
LKHMGDEB_00077	pgsA1	Putative CDP-diacylglycerol--glycerol-3-phosphate 3-phosphatidyl-transferase 1	I	0.0112161	0.977334	0.446923	0.0948451	-0.0589879	0.937463	0.302981	0.271655
LKHMGDEB_00078	mutS2_1	Endonuclease MutS2	L	-0.914137	0.00146278	-0.684973	0.0109213	0.0875115	0.909896	-1.0393	4.18574502735447e-05
LKHMGDEB_00079	glpF	Glycerol uptake facilitator protein	U	-0.67124	0.146765	-1.30746	0.00186778	-0.62869	0.427166	-2.00922	6.60978971305212e-07
LKHMGDEB_00080	glpO	Alpha-glycerophosphate oxidase	C	-0.964672	0.0643985	-1.85137	7.00933e-05	-0.676234	0.456256	-2.66891	1.30252035453753e-09
LKHMGDEB_00081	glpK	Glycerol kinase	F	-1.15771	0.00998873	-1.57354	0.000121946	-0.814405	0.223256	-2.09967	6.61826506274631e-08
LKHMGDEB_00082	LKHMGDEB_00082	hypothetical protein	K	-0.288827	0.357345	0.119105	0.692133	-0.392944	0.456216	0.0745685	0.80643
LKHMGDEB_00083	npr_1	NADH peroxidase	C	-0.383505	0.327893	0.509315	0.141893	-0.431035	0.51946	0.230422	0.540474
LKHMGDEB_00084	hchA	Protein/nucleic acid deglycase 1	S	-0.0788863	0.890305	0.426894	0.355577	-0.152348	0.90451	0.856047	0.0458947
LKHMGDEB_00085	LKHMGDEB_00085	putative oxidoreductase	C	-0.957761	0.0337064	0.174873	0.695248	-0.230778	0.81778	0.925877	0.017529
LKHMGDEB_00086	LKHMGDEB_00086	hypothetical protein	K	-0.123069	0.769953	0.0944414	0.804351	-0.000479313	0.999857	-0.463699	0.17016
LKHMGDEB_00087	bglH_1	Aryl-phospho-beta-D-glucosidase BglH	G	-0.810395	0.0651231	-1.37429	0.000486346	-0.697893	0.31446	-1.81962	1.08644017318663e-06
LKHMGDEB_00088	bglF_2	PTS system beta-glucoside-specific EIIBCA component	G	-0.913429	0.0269269	-1.82176	8.91919e-07	-0.696753	0.273293	-1.19816	0.000747802
LKHMGDEB_00089	LKHMGDEB_00089	hypothetical protein	K	-0.246898	0.491166	-0.250624	0.442396	-0.332145	0.584449	-0.0450396	0.89636
LKHMGDEB_00090	bglH_2	Aryl-phospho-beta-D-glucosidase BglH	G	-0.389665	0.342283	-1.49887	2.86996e-05	-0.671788	0.26951	-1.35667	5.93239997431553e-05
LKHMGDEB_00091	malL_1	Oligo-1,6-glucosidase	G	-0.352509	0.371398	-1.55471	6.2291e-06	-0.509597	0.433742	-1.36971	2.44055812087583e-05
LKHMGDEB_00092	pbuG	Guanine/hypoxanthine permease PbuG	S	0.0181202	0.978352	-1.43568	0.00196835	-0.0291861	0.983593	-0.670893	0.161218
LKHMGDEB_00093	LKHMGDEB_00093	hypothetical protein	-	-0.826087	0.170172	-0.463718	0.420519	-0.552792	0.616472	-1.8759	0.000473254
LKHMGDEB_00094	LKHMGDEB_00094	hypothetical protein	E	-0.270431	0.697564	0.48755	0.412315	-0.670347	0.547852	-0.267952	0.671379
LKHMGDEB_00095	LKHMGDEB_00095	hypothetical protein	S	0.36972	0.467667	-0.00586412	0.992081	-0.756615	0.325253	0.40766	0.372084
LKHMGDEB_00096	paiA_1	Spermidine/spermine N(1)-acetyltransferase	K	0.744758	0.117215	0.300645	0.523425	-0.338052	0.739278	0.904797	0.0294202
LKHMGDEB_00097	LKHMGDEB_00097	hypothetical protein	K	0.816339	0.106035	0.391298	0.421093	-0.225534	0.845554	0.849116	0.0569438
LKHMGDEB_00098	LKHMGDEB_00098	hypothetical protein	F	-1.42348	0.0240523	-0.887255	0.124615	-0.726844	0.501074	-1.74651	0.00159096
LKHMGDEB_00099	LKHMGDEB_00099	hypothetical protein	S	-1.03968	0.156768	-1.91145	0.00414235	-0.266673	0.879505	-3.11256	2.05292535181834e-06
LKHMGDEB_00100	fba_1	Fructose-bisphosphate aldolase	G	-1.05836	0.12826	-1.79468	0.00381679	-0.584243	0.658941	-4.34448	1.56352825617858e-11
LKHMGDEB_00101	LKHMGDEB_00101	hypothetical protein	-	-1.00895	0.0807616	-1.93338	0.000270559	-0.563207	0.585858	-3.72691	2.18700521403989e-11
LKHMGDEB_00102	ulaA_1	Ascorbate-specific PTS system EIIC component	S	-0.986835	0.0904312	-1.90512	0.000254382	-0.604077	0.560643	-3.1099	4.81250601461967e-10
LKHMGDEB_00103	LKHMGDEB_00103	hypothetical protein	G	-1.32646	0.0767048	-2.5059	0.000346238	-0.937045	NA	-5.10564	1.34654422306741e-09
LKHMGDEB_00104	LKHMGDEB_00104	hypothetical protein	G	-0.929334	0.134513	-1.93067	0.000457931	-0.556458	0.629267	-3.47996	6.86889228404887e-11
LKHMGDEB_00106	LKHMGDEB_00106	hypothetical protein	S	0.188783	0.70698	0.370535	0.383933	-0.297163	0.746172	0.248641	0.578665
LKHMGDEB_00107	citG_1	2-(5''-triphosphoribosyl)-3'-dephosphocoenzyme-Asynthase	H	-0.0905286	0.796701	-0.428638	0.131497	-0.597814	0.162915	-0.333244	0.247769
LKHMGDEB_00108	LKHMGDEB_00108	hypothetical protein	I	-0.581448	0.162759	-0.654301	0.08239	-0.516861	0.477767	-1.0736	0.0027557
LKHMGDEB_00109	mdcG	Phosphoribosyl-dephospho-CoA transferase	S	-0.999257	0.115281	-1.02151	0.0760719	-0.772612	0.481862	-2.81018	3.97461047190976e-07
LKHMGDEB_00110	accD_1	Acetyl-coenzyme A carboxylase carboxyl transferase subunit beta, chloroplastic	I	-0.212442	0.556622	-0.29816	0.350242	-0.448917	0.433892	-0.719623	0.0139866
LKHMGDEB_00111	mdcC	Malonate decarboxylase acyl carrier protein	C	-1.54548	0.0360794	-1.66948	0.014382	-0.296058	NA	-4.92622	3.25594004311294e-07
LKHMGDEB_00112	madA	Acetyl-S-ACP:malonate ACP transferase	I	-0.989901	0.159691	-1.03187	0.104737	-0.491037	0.736283	-3.33637	1.82416289873987e-08
LKHMGDEB_00113	fabD_1	Malonyl CoA-acyl carrier protein transacylase	I	-0.851583	0.21494	-0.263538	0.695248	-0.561376	0.675271	-2.82197	1.16205933163478e-06
LKHMGDEB_00114	hdfR_1	HTH-type transcriptional regulator HdfR	K	0.299284	0.515612	0.547845	0.166742	-0.39765	0.623544	0.321454	0.440361
LKHMGDEB_00115	LKHMGDEB_00115	hypothetical protein	S	-0.467661	0.463768	-1.12138	0.045919	-0.445063	0.720207	-0.523784	0.363333
LKHMGDEB_00116	LKHMGDEB_00116	hypothetical protein	K	0.0158649	0.971494	0.237133	0.477568	-0.206119	0.770863	0.321822	0.324146
LKHMGDEB_00117	LKHMGDEB_00117	Calcium-transporting ATPase 1	P	-0.649478	0.0370801	-1.30726	2.33699e-06	-0.191304	0.769963	-1.71305	6.52979757675544e-11
LKHMGDEB_00118	cycA_1	D-serine/D-alanine/glycine transporter	E	-0.875835	0.143666	-2.0513	0.000116376	-0.235676	0.863691	-3.32354	8.20753589081636e-11
LKHMGDEB_00119	gadC_2	putative glutamate/gamma-aminobutyrate antiporter	E	-0.93445	0.14685	-2.0629	0.000297797	-0.302245	0.835337	-3.38685	4.83187301849865e-10
LKHMGDEB_00120	hdc	Histidine decarboxylase	E	-1.09388	0.0305555	-1.76245	0.000100871	-0.634391	0.477767	-2.73796	2.1621278712715e-10
LKHMGDEB_00121	LKHMGDEB_00121	hypothetical protein	K	0.335605	0.515696	-1.04856	0.0161118	-0.0245888	0.985081	-0.428136	0.352571
LKHMGDEB_00122	LKHMGDEB_00122	hypothetical protein	S	0.253255	0.654731	0.502229	0.295197	-0.0024925	0.998413	1.26485	0.00401004
LKHMGDEB_00123	LKHMGDEB_00123	hypothetical protein	S	0.60915	0.16426	0.502886	0.215578	0.185893	0.851841	0.793308	0.0380495
LKHMGDEB_00124	LKHMGDEB_00124	hypothetical protein	-	-0.0920509	0.879771	0.567841	0.235265	-0.850482	0.314298	0.245906	0.635846
LKHMGDEB_00125	sph	Oleate hydratase	S	-0.271172	0.466341	0.285946	0.392651	-0.448384	0.461378	0.160248	0.650067
LKHMGDEB_00126	LKHMGDEB_00126	putative zinc-binding alcohol dehydrogenase	E	0.129538	0.824266	1.0129	0.0251228	-0.0656122	0.959428	0.716011	0.117508
LKHMGDEB_00127	LKHMGDEB_00127	hypothetical protein	S	0.0683881	0.914279	1.1511	0.0143413	0.0943875	0.942248	0.906148	0.0518573
LKHMGDEB_00128	LKHMGDEB_00128	hypothetical protein	K	-0.171374	0.776587	0.15447	0.777484	-0.389403	0.722326	0.101693	0.847624
LKHMGDEB_00129	licC_1	Lichenan permease IIC component	U	-0.72284	0.227855	-1.051	0.0495186	-0.225195	0.872577	-1.71913	0.000740808
LKHMGDEB_00130	licA_1	Lichenan-specific phosphotransferase enzyme IIA component	G	-1.1737	0.231924	-1.62283	0.0704429	-0.494339	NA	-3.19184	0.000370663
LKHMGDEB_00131	celA_1	PTS system cellobiose-specific EIIB component	G	0.195489	0.83485	0.612512	0.428824	-0.0249152	0.99247	-0.394311	0.630957
LKHMGDEB_00132	gmuD_1	6-phospho-beta-glucosidase GmuD	G	-0.525649	0.152437	-0.701958	0.0332331	-0.568564	0.329182	-1.17369	0.000168157
LKHMGDEB_00133	gmuC_1	PTS system oligo-beta-mannoside-specific EIIC component	U	-0.220337	0.547468	-0.581088	0.0637485	-0.67622	0.146603	-0.683838	0.0234078
LKHMGDEB_00134	glcC	Glc operon transcriptional activator	K	-0.292888	0.490548	-0.253085	0.518055	-0.219295	0.798239	-0.405535	0.280075
LKHMGDEB_00135	gpr	L-glyceraldehyde 3-phosphate reductase	C	-0.647469	0.0638114	-0.169712	0.625517	-0.715573	0.124403	-0.266271	0.427144
LKHMGDEB_00136	msrA_1	Peptide methionine sulfoxide reductase MsrA	O	-1.05629	0.0346223	-1.09026	0.0160152	-0.657012	0.443222	-1.83543	2.07104069890731e-05
LKHMGDEB_00137	LKHMGDEB_00137	hypothetical protein	S	-0.120417	0.80731	-0.0573098	0.900446	0.260435	0.769963	0.0973222	0.82512
LKHMGDEB_00138	LKHMGDEB_00138	hypothetical protein	S	-0.0340669	0.960152	0.0875163	0.881247	0.227858	0.853655	0.324089	0.549622
LKHMGDEB_00139	LKHMGDEB_00139	hypothetical protein	S	-0.151196	0.766783	0.301574	0.481361	0.442301	0.577955	0.358003	0.398647
LKHMGDEB_00140	truA_1	tRNA pseudouridine synthase A	J	0.197096	0.495337	0.148778	0.581484	-0.115782	0.851841	0.106389	0.700602
LKHMGDEB_00141	LKHMGDEB_00141	hypothetical protein	S	0.0920836	0.814737	0.299945	0.358288	0.231625	0.744864	0.779664	0.00871363
LKHMGDEB_00142	sstT	Serine/threonine transporter SstT	U	0.122065	0.772145	0.14855	0.683986	0.147963	0.863474	0.531013	0.108257
LKHMGDEB_00143	LKHMGDEB_00143	hypothetical protein	M	0.141772	0.660214	-0.260612	0.347073	0.635033	0.0925906	-0.391325	0.140711
LKHMGDEB_00144	LKHMGDEB_00144	hypothetical protein	S	0.329183	0.625654	0.262268	0.665865	0.308979	0.821877	-0.539422	0.353191
LKHMGDEB_00145	LKHMGDEB_00145	hypothetical protein	P	-1.16437	0.00551173	-1.27455	0.00106177	-0.82297	0.161355	-1.66302	7.2401751545148e-06
LKHMGDEB_00146	LKHMGDEB_00146	hypothetical protein	P	-1.54932	0.0041489	-2.25621	1.84346e-05	-0.630027	0.501545	-3.01181	5.48215760557097e-09
LKHMGDEB_00147	cadA_1	Cadmium-transporting ATPase	P	-1.00171	0.0350855	-2.18457	1.92847e-07	-0.429393	0.629267	-3.1949	3.00849789567682e-15
LKHMGDEB_00148	LKHMGDEB_00148	hypothetical protein	K	-0.25507	0.403072	-1.14806	1.10736e-05	0.155598	0.80889	-0.356222	0.184229
LKHMGDEB_00149	LKHMGDEB_00149	hypothetical protein	K	0.0297752	0.922509	-0.545348	0.0221751	0.245954	0.621422	-0.0735663	0.781487
LKHMGDEB_00150	LKHMGDEB_00150	hypothetical protein	-	0.00300349	0.995892	-0.971326	0.00431559	0.0118366	0.99247	-0.0283509	0.940284
LKHMGDEB_00151	LKHMGDEB_00151	hypothetical protein	S	0.36911	0.161117	-0.263256	0.283678	0.0146308	0.983593	0.0446961	0.86616
LKHMGDEB_00152	LKHMGDEB_00152	hypothetical protein	-	-0.251572	0.723929	-0.0983222	0.886188	0.717235	0.508383	0.22302	0.72546
LKHMGDEB_00153	LKHMGDEB_00153	hypothetical protein	-	0.0184499	0.970126	0.272181	0.457625	0.332086	0.645251	0.4796	0.166569
LKHMGDEB_00154	LKHMGDEB_00154	hypothetical protein	S	0.0671195	0.87301	0.0580129	0.879403	0.341175	0.595292	0.0291704	0.93645
LKHMGDEB_00155	LKHMGDEB_00155	hypothetical protein	V	0.287404	0.23079	0.278908	0.202967	-0.289158	0.481862	0.748929	0.000179992
LKHMGDEB_00156	LKHMGDEB_00156	hypothetical protein	V	0.669228	0.0184737	0.483416	0.0624545	-0.155662	0.804927	1.00477	2.9930567731285e-05
LKHMGDEB_00157	LKHMGDEB_00157	hypothetical protein	V	0.392687	0.139172	0.6668	0.00426413	-0.285122	0.54419	0.879511	7.11899503359686e-05
LKHMGDEB_00158	LKHMGDEB_00158	hypothetical protein	L	-0.929274	0.059166	-1.81515	4.29383e-05	-0.554635	0.520059	-2.30941	3.45107361692674e-08
LKHMGDEB_00159	LKHMGDEB_00159	hypothetical protein	L	-0.746917	0.129901	-1.77438	4.8377e-05	-0.485163	0.582769	-2.3239	1.63926236465914e-08
LKHMGDEB_00161	LKHMGDEB_00161	hypothetical protein	-	-0.278257	0.769953	-0.859957	0.287559	-0.854714	NA	-1.83444	0.0198892
LKHMGDEB_00162	LKHMGDEB_00162	hypothetical protein	-	-0.941628	0.400389	-2.88594	0.0174462	-0.73408	NA	-2.51283	0.0206916
LKHMGDEB_00163	LKHMGDEB_00163	hypothetical protein	L	0.0198733	0.971175	-0.272598	0.516112	-0.183903	0.848512	0.0146868	0.97238
LKHMGDEB_00164	LKHMGDEB_00164	hypothetical protein	-	0.682637	0.0422176	0.759909	0.011866	-0.080968	0.920002	1.35951	1.36532633586001e-06
LKHMGDEB_00165	LKHMGDEB_00165	hypothetical protein	S	-0.645818	0.146382	-1.27847	0.00134777	0.00129206	0.998947	-1.85087	1.0307710977243e-06
LKHMGDEB_00166	LKHMGDEB_00166	hypothetical protein	-	-1.01095	0.109129	-1.8211	0.00136993	-0.496809	0.691659	-1.60039	0.00339662
LKHMGDEB_00167	LKHMGDEB_00167	hypothetical protein	S	-0.616224	0.251813	-1.94313	0.000104127	-0.313751	0.770863	-0.481383	0.337585
LKHMGDEB_00168	LKHMGDEB_00168	hypothetical protein	S	-1.35109	0.0674598	-2.88174	3.86546e-05	-0.577357	0.695794	-4.26041	2.6761648238451e-09
LKHMGDEB_00169	LKHMGDEB_00169	hypothetical protein	-	-1.10107	0.168449	-1.04612	0.156215	-0.256081	NA	-4.02275	1.6161967045202e-06
LKHMGDEB_00170	LKHMGDEB_00170	hypothetical protein	S	-1.01706	0.360374	-2.2369	0.0279759	0.259691	NA	-6.97662	5.90659762642378e-07
LKHMGDEB_00171	srrA_1	Transcriptional regulatory protein SrrA	K	0.903515	0.0543378	0.980119	0.0193918	0.0658558	0.955364	0.714749	0.0896766
LKHMGDEB_00172	rcsC_1	Sensor histidine kinase RcsC	T	0.402227	0.308651	0.735965	0.0328516	0.114071	0.909093	0.507138	0.147881
LKHMGDEB_00173	serS	Serine--tRNA ligase	J	0.373997	0.114423	0.1453	0.527621	0.192638	0.676988	0.182718	0.421346
LKHMGDEB_00174	guaB_1	Inosine-5'-monophosphate dehydrogenase	F	0.602128	0.441962	0.899443	0.189849	-0.167143	0.926493	1.14328	0.0852623
LKHMGDEB_00175	LKHMGDEB_00175	hypothetical protein	S	0.3268	0.265608	0.231665	0.401797	0.225689	0.697581	0.151091	0.602531
LKHMGDEB_00176	ychF	Ribosome-binding ATPase YchF	J	0.165955	0.543752	0.281414	0.23232	0.118446	0.837943	0.110483	0.666947
LKHMGDEB_00177	LKHMGDEB_00177	hypothetical protein	S	0.200729	0.657014	0.297608	0.455991	0.342705	0.663308	0.483436	0.196696
LKHMGDEB_00178	spo0J	Stage 0 sporulation protein J	K	0.48816	0.0786464	0.345828	0.176545	0.203792	0.722348	0.222307	0.403601
LKHMGDEB_00179	soj_1	Sporulation initiation inhibitor protein Soj	D	0.679509	0.0218842	0.346002	0.211753	0.244413	0.676988	0.345584	0.20918
LKHMGDEB_00180	rsmG	Ribosomal RNA small subunit methyltransferase G	J	0.552176	0.0846926	0.47149	0.105988	0.0325941	0.968472	0.135768	0.676036
LKHMGDEB_00181	mnmG	tRNA uridine 5-carboxymethylaminomethyl modification enzyme MnmG	D	0.090126	0.865246	-1.22324	0.00224059	-0.331295	0.724397	0.11575	0.799854
LKHMGDEB_00182	mnmE	tRNA modification GTPase MnmE	S	0.169876	0.760915	-0.97942	0.0242271	-0.160833	0.895011	0.311472	0.517473
LKHMGDEB_00183	LKHMGDEB_00183	hypothetical protein	S	-0.240363	0.5979	-0.0944565	0.83021	0.00679453	0.996046	0.195534	0.640238
LKHMGDEB_00184	LKHMGDEB_00184	hypothetical protein	S	0.52567	0.231924	0.194942	0.651499	0.478846	0.531897	0.156705	0.721191
LKHMGDEB_00185	misCA	Membrane protein insertase MisCA	U	0.521436	0.251397	0.118087	0.799067	0.236768	0.810852	-0.0445058	0.921764
LKHMGDEB_00186	rnpA	Ribonuclease P protein component	J	0.465877	0.33363	0.0439593	0.93085	0.322755	0.739278	0.0235021	0.961186
LKHMGDEB_00187	rpmH	50S ribosomal protein L34	J	0.0900602	0.842093	0.439059	0.221492	-0.174244	0.845349	-0.0294426	0.940284
LKHMGDEB_00188	dnaA	Chromosomal replication initiator protein DnaA	L	0.530679	0.0151231	0.272532	0.181263	-0.109636	0.826406	0.351692	0.0740415
LKHMGDEB_00189	dnaN	Beta sliding clamp	L	-0.0257885	0.914852	0.0567386	0.785906	0.28711	0.394163	-0.112546	0.578712
LKHMGDEB_00190	LKHMGDEB_00190	hypothetical protein	S	-0.0497746	0.940297	-0.475072	0.376435	0.163757	0.909896	-0.0870933	0.878392
LKHMGDEB_00191	recF_1	DNA replication and repair protein RecF	L	0.255944	0.713751	-0.519859	0.379141	0.0232801	0.990892	-0.417969	0.49321
LKHMGDEB_00192	gyrB	DNA gyrase subunit B	L	-0.269908	0.614575	-0.516871	0.258102	0.167337	0.891768	-0.31169	0.518541
LKHMGDEB_00193	gyrA	DNA gyrase subunit A	L	-0.438906	0.344591	-0.471037	0.261361	0.089505	0.937463	-0.464865	0.268123
LKHMGDEB_00194	rpsF	30S ribosomal protein S6	J	0.916987	0.019258	0.0718002	0.86294	0.227667	0.782418	0.41326	0.26468
LKHMGDEB_00195	ssb_1	Single-stranded DNA-binding protein	L	0.789217	0.0424261	0.0719041	0.861411	0.0600841	0.950374	-0.0379475	0.923599
LKHMGDEB_00196	rpsR	30S ribosomal protein S18	J	0.596371	0.14945	0.0964693	0.822258	-0.0450777	0.966422	-0.0109927	0.979114
LKHMGDEB_00197	gdpP	Cyclic-di-AMP phosphodiesterase GdpP	T	0.726025	0.0114501	0.287402	0.293686	0.583165	0.137627	0.133999	0.649776
LKHMGDEB_00198	rplI	50S ribosomal protein L9	J	0.420656	0.184355	0.236964	0.433369	-0.0449	0.955364	0.231919	0.446768
LKHMGDEB_00199	dnaC	Replicative DNA helicase	L	0.733277	0.00461765	0.310524	0.209795	0.028396	0.967145	0.0566309	0.834825
LKHMGDEB_00200	purA	Adenylosuccinate synthetase	F	0.0625403	0.879771	0.105923	0.76769	0.213188	0.769963	-0.695837	0.0231182
LKHMGDEB_00201	LKHMGDEB_00201	DegV domain-containing protein	S	0.437676	0.178231	0.289801	0.342064	3.24639723013167e-05	0.999943	0.614382	0.0296082
LKHMGDEB_00202	ybiT_1	putative ABC transporter ATP-binding protein YbiT	S	0.285909	0.485106	0.328549	0.368783	-0.353812	0.623985	0.132512	0.731629
LKHMGDEB_00203	LKHMGDEB_00203	hypothetical protein	S	0.244298	0.716393	0.721479	0.191254	-0.0411652	0.979431	1.37406	0.00777027
LKHMGDEB_00204	pox5	Pyruvate oxidase	EH	-0.334033	0.575853	0.107341	0.851977	-0.545244	0.583754	-0.167258	0.761756
LKHMGDEB_00205	zupT	Zinc transporter ZupT	P	0.0853518	0.80688	0.662066	0.0144891	-0.192119	0.758358	0.690439	0.00859329
LKHMGDEB_00206	LKHMGDEB_00206	hypothetical protein	-	0.325735	0.469845	0.687878	0.0729493	1.20521	0.00899883	0.4002	0.317225
LKHMGDEB_00207	LKHMGDEB_00207	Potassium channel	S	0.355346	0.294943	-0.0289456	0.936723	0.0425551	0.959428	-0.0128661	0.969249
LKHMGDEB_00208	LKHMGDEB_00208	hypothetical protein	-	-0.365684	0.639578	-0.798819	0.259646	0.509706	NA	-0.880338	0.198564
LKHMGDEB_00209	LKHMGDEB_00209	hypothetical protein	V	0.120127	0.792711	0.399611	0.286187	0.211013	0.810852	0.148348	0.714966
LKHMGDEB_00210	LKHMGDEB_00210	hypothetical protein	S	0.212718	0.59617	0.041345	0.918132	0.541995	0.374717	0.21256	0.562367
LKHMGDEB_00211	LKHMGDEB_00211	hypothetical protein	-	0.0234916	0.950922	-0.0959128	0.765821	0.376671	0.487405	0.413665	0.146787
LKHMGDEB_00212	LKHMGDEB_00212	hypothetical protein	-	-0.977828	0.100242	-1.32788	0.0143418	-0.284516	0.829447	-1.42792	0.00613234
LKHMGDEB_00213	LKHMGDEB_00213	hypothetical protein	CO	-0.313763	0.629711	-1.60404	0.00372976	-0.511387	0.652517	-1.81673	0.00060674
LKHMGDEB_00214	LKHMGDEB_00214	hypothetical protein	-	-0.644179	0.629711	-0.778019	0.522773	0.534187	NA	-0.591976	0.629682
LKHMGDEB_00215	LKHMGDEB_00215	hypothetical protein	-	-0.210083	0.670541	0.0726627	0.880279	0.0277996	0.980039	-0.26957	0.54634
LKHMGDEB_00216	yvdM_1	Beta-phosphoglucomutase	S	-0.0689489	0.915015	-0.660304	0.194812	0.186995	0.891768	-0.946938	0.0518311
LKHMGDEB_00217	lacR_1	Lactose phosphotransferase system repressor	K	-0.289899	0.623598	-0.581134	0.248784	-0.225745	0.852379	-0.710911	0.145898
LKHMGDEB_00218	lacG_1	6-phospho-beta-galactosidase	G	-1.11223	0.0175917	-2.02921	2.08273e-06	-0.940676	0.139838	-3.62002	4.69174175829532e-17
LKHMGDEB_00219	lacF_1	PTS system lactose-specific EIIA component	G	-1.49692	0.0404971	-2.56802	0.000342536	-1.03269	NA	-2.8276	3.38181938541519e-05
LKHMGDEB_00220	lacE_1	PTS system lactose-specific EIICB component	G	-0.854784	0.0265803	-1.41079	4.75133e-05	-0.614829	0.313632	-2.17257	3.82113741719813e-11
LKHMGDEB_00221	LKHMGDEB_00221	hypothetical protein	G	-1.02359	0.0269269	-1.58448	0.00013872	-0.617546	0.43669	-2.50641	2.48985338866826e-10
LKHMGDEB_00222	LKHMGDEB_00222	IS256 family transposase ISLgar5	L	0.52435	0.0272741	0.477454	0.0255396	-0.176986	0.720207	0.505813	0.0148021
LKHMGDEB_00223	recF_2	DNA replication and repair protein RecF	L	0.45431	0.0825691	0.491861	0.036126	0.0674935	0.920002	0.968492	9.30741570628283e-06
LKHMGDEB_00224	rep	ATP-dependent DNA helicase Rep	L	0.196529	0.546365	0.239834	0.408894	0.00404337	0.996941	0.785837	0.00237645
LKHMGDEB_00225	LKHMGDEB_00225	hypothetical protein	S	-1.11885	0.0728724	-2.10191	0.000279909	-0.434246	0.735875	-2.53264	4.43103510120255e-06
LKHMGDEB_00226	LKHMGDEB_00226	hypothetical protein	S	-1.1151	0.0276902	-1.42004	0.00214279	-0.0502814	0.968472	-2.79684	2.02626671680433e-09
LKHMGDEB_00227	LKHMGDEB_00227	hypothetical protein	-	-0.727674	0.110742	-1.37023	0.000780135	-0.168756	0.87711	-1.7766	4.25109588953081e-06
LKHMGDEB_00228	LKHMGDEB_00228	hypothetical protein	D	-0.951479	0.0372495	-0.866166	0.0367861	-0.498815	0.538444	-2.09559	8.80403298962783e-08
LKHMGDEB_00229	LKHMGDEB_00229	hypothetical protein	K	-0.974441	0.0515377	-1.75786	0.000103272	-0.638936	0.461378	-2.37519	3.35549956215694e-08
LKHMGDEB_00230	LKHMGDEB_00230	hypothetical protein	-	-0.133487	0.848468	-1.60032	0.00571489	-0.499192	NA	-2.09436	0.00019753
LKHMGDEB_00231	LKHMGDEB_00231	hypothetical protein	S	-0.622899	0.354546	-1.283	0.0329674	-0.413726	0.755306	-2.14856	0.00025746
LKHMGDEB_00232	LKHMGDEB_00232	hypothetical protein	S	0.518183	0.0680058	0.40317	0.122124	-0.0650479	0.924869	0.219534	0.424218
LKHMGDEB_00233	LKHMGDEB_00233	hypothetical protein	S	-0.480231	0.218039	-0.875727	0.0133723	-0.0441645	0.963778	-1.17712	0.000492038
LKHMGDEB_00234	LKHMGDEB_00234	hypothetical protein	-	-0.0643409	0.909917	-0.435153	0.340718	-0.122956	0.920002	-0.0924705	0.847524
LKHMGDEB_00235	LKHMGDEB_00235	hypothetical protein	S	-0.623482	0.428688	-2.47998	0.000432002	-0.300118	0.863474	-3.4763	5.97077772645037e-07
LKHMGDEB_00236	LKHMGDEB_00236	hypothetical protein	S	-0.786658	0.0293155	-1.55628	1.58386e-06	-0.603412	0.281822	-2.19347	1.29195814774006e-12
LKHMGDEB_00237	LKHMGDEB_00237	hypothetical protein	S	-1.12353	0.0879018	-2.42964	3.22717e-05	-0.348447	0.810852	-4.17251	6.12183224546907e-14
LKHMGDEB_00238	LKHMGDEB_00238	hypothetical protein	M	-1.15915	0.109798	-2.17941	0.000776034	-0.496784	0.739278	-4.39567	1.59788559263177e-11
LKHMGDEB_00239	LKHMGDEB_00239	hypothetical protein	S	-0.999174	0.162482	-2.42308	0.000148374	-0.318307	0.845349	-4.32882	7.46753876233013e-12
LKHMGDEB_00240	tetM_1	Tetracycline resistance protein TetM from transposon Tn916	J	-1.26416	0.00133083	-1.9896	1.20749e-07	0.833771	0.11688	-1.98277	2.28326245110491e-08
LKHMGDEB_00241	LKHMGDEB_00241	hypothetical protein	-	-0.277478	0.638473	-0.116305	0.835458	0.178644	0.892007	-0.198622	0.714437
LKHMGDEB_00242	LKHMGDEB_00242	hypothetical protein	L	0.0282424	0.960152	-0.241465	0.590939	0.530662	0.498751	-0.159142	0.726755
LKHMGDEB_00243	LKHMGDEB_00243	IS1595 family transposase ISSsu9	H	0.338371	0.514078	0.370736	0.426296	0.0932132	0.938392	0.658574	0.133263
LKHMGDEB_00244	tetM_2	Tetracycline resistance protein TetM from transposon TnFO1	J	-0.564697	0.143224	-1.13807	0.00107955	0.504334	0.432121	-1.02774	0.00202454
LKHMGDEB_00245	LKHMGDEB_00245	hypothetical protein	K	-0.550539	0.174654	-0.708448	0.0588841	0.0692515	0.942248	-0.708573	0.049592
LKHMGDEB_00246	LKHMGDEB_00246	hypothetical protein	K	-1.22982	0.0358922	-2.01983	0.000283852	0.155434	0.917271	-2.54341	2.1342055487472e-06
LKHMGDEB_00247	LKHMGDEB_00247	hypothetical protein	S	-0.684042	0.236149	-1.77645	0.00162201	-0.173484	NA	-3.66002	6.76508666232533e-08
LKHMGDEB_00248	LKHMGDEB_00248	hypothetical protein	S	0.193406	0.70875	-0.150173	0.752254	-0.12651	0.917041	0.365148	0.406919
LKHMGDEB_00249	xerC_1	Tyrosine recombinase XerC	L	0.374251	0.208481	-0.00988095	0.978494	0.271229	0.623589	0.156784	0.596633
LKHMGDEB_00250	guaA	GMP synthase [glutamine-hydrolyzing]	F	0.625839	0.0233928	0.210048	0.43213	0.00638715	0.993558	0.231225	0.383909
LKHMGDEB_00251	coaA	Pantothenate kinase	F	0.720995	0.0167214	0.383879	0.171502	-0.0128182	0.990443	0.278179	0.33476
LKHMGDEB_00252	rsmC	Ribosomal RNA small subunit methyltransferase C	J	0.232602	0.556702	0.573899	0.0834221	-0.526349	0.394163	0.632766	0.0508057
LKHMGDEB_00253	degA_2	HTH-type transcriptional regulator DegA	K	0.648763	0.13761	0.380413	0.356567	-0.509666	0.498835	0.102982	0.81503
LKHMGDEB_00254	pdp	Pyrimidine-nucleoside phosphorylase	F	-0.554108	0.421471	-0.315053	0.628828	-0.168611	0.920002	-0.659701	0.281224
LKHMGDEB_00255	deoC	Deoxyribose-phosphate aldolase	F	-0.473469	0.483706	-0.194474	0.764571	-0.105505	0.945332	-0.584275	0.329711
LKHMGDEB_00256	cdd	Cytidine deaminase	F	-0.453985	0.513738	-0.33781	0.596988	0.108859	0.944978	-0.671674	0.268123
LKHMGDEB_00257	tmpC	Membrane lipoprotein TmpC	S	-0.360083	0.560638	-0.261783	0.647677	-0.0424835	0.976977	-0.580397	0.278201
LKHMGDEB_00258	mglA	Galactose/methyl galactoside import ATP-binding protein MglA	S	-0.210927	0.75077	-0.406836	0.470813	0.361556	0.766329	-0.700421	0.191985
LKHMGDEB_00259	LKHMGDEB_00259	hypothetical protein	U	0.00369035	0.99663	-0.464477	0.401082	0.778622	0.432121	-0.693355	0.191746
LKHMGDEB_00260	LKHMGDEB_00260	hypothetical protein	U	-0.1012	0.880696	-0.410424	0.459456	0.663513	0.505546	-0.771313	0.139885
LKHMGDEB_00261	deoB	Phosphopentomutase	G	-0.0500956	0.935354	-0.0719715	0.897954	0.592708	0.51946	-0.449724	0.368794
LKHMGDEB_00262	punA	Purine nucleoside phosphorylase 1	F	0.0824721	0.883446	0.0873499	0.863284	0.538247	0.527614	-0.379674	0.414715
LKHMGDEB_00263	deoD	Purine nucleoside phosphorylase DeoD-type	F	0.0835565	0.886063	0.0275654	0.961657	0.707178	0.40344	-0.327134	0.509164
LKHMGDEB_00264	gpmA_1	2,3-bisphosphoglycerate-dependent phosphoglycerate mutase	G	0.134886	0.763849	0.617716	0.0796346	-0.484974	0.479497	0.0744656	0.849415
LKHMGDEB_00265	hin	DNA-invertase hin	L	0.671142	0.0375747	0.281357	0.363066	-0.0966986	0.909093	0.682139	0.016004
LKHMGDEB_00266	rpiA	Ribose-5-phosphate isomerase A	G	0.290964	0.373465	0.275586	0.357779	-0.14148	0.845393	0.425879	0.136901
LKHMGDEB_00267	rpsL	30S ribosomal protein S12	J	0.759045	0.0574064	-0.122656	0.764699	0.256463	0.757619	0.0173177	0.965942
LKHMGDEB_00268	rpsG	30S ribosomal protein S7	J	0.686952	0.105413	0.101601	0.81776	0.125267	0.909093	0.00267193	0.995361
LKHMGDEB_00269	fus	Elongation factor G	J	0.713065	0.0483848	-0.204389	0.567351	0.453334	0.477767	0.0870299	0.812428
LKHMGDEB_00270	tuf_1	Elongation factor Tu	J	0.572594	0.0337064	0.1565	0.554377	0.101977	0.874178	0.0781692	0.772221
LKHMGDEB_00271	rpsJ	30S ribosomal protein S10	J	0.908956	0.00315749	-0.296355	0.326385	0.0134148	0.990443	0.300056	0.320258
LKHMGDEB_00272	rplC	50S ribosomal protein L3	J	0.844994	0.00758654	-0.0458044	0.89557	1.79911996024287e-05	0.999943	0.166291	0.609124
LKHMGDEB_00273	rplD	50S ribosomal protein L4	J	0.94562	0.00399588	-0.272243	0.402008	0.133623	0.866246	0.0878953	0.797028
LKHMGDEB_00274	rplW	50S ribosomal protein L23	J	0.678068	0.0478314	-0.410862	0.197639	0.0619692	0.942248	-0.0187238	0.957359
LKHMGDEB_00275	rplB	50S ribosomal protein L2	J	0.761861	0.0293466	-0.34465	0.295267	0.00533433	0.996465	-0.05139	0.884759
LKHMGDEB_00276	rpsS	30S ribosomal protein S19	J	0.914254	0.0133503	-0.421916	0.226103	0.243641	0.754635	0.316143	0.375927
LKHMGDEB_00277	rplV	50S ribosomal protein L22	J	0.792487	0.015047	-0.526906	0.0774574	0.164169	0.825158	0.182594	0.581271
LKHMGDEB_00278	rpsC	30S ribosomal protein S3	J	0.833659	0.0140876	-0.515261	0.0987846	0.125005	0.882615	0.0599858	0.863324
LKHMGDEB_00279	rplP	50S ribosomal protein L16	J	0.837188	0.0136308	-0.475364	0.130706	0.269743	0.697581	0.119357	0.730615
LKHMGDEB_00280	rpmC	50S ribosomal protein L29	J	0.95314	0.00607123	-0.535928	0.0978621	0.358116	0.576461	0.174326	0.627665
LKHMGDEB_00281	rpsQ	30S ribosomal protein S17	J	0.80713	0.0178785	-0.53161	0.0881873	0.188976	0.800477	0.122377	0.7251
LKHMGDEB_00282	rplN	50S ribosomal protein L14	J	0.768883	0.0423299	-0.518929	0.137284	0.101215	0.920002	0.147988	0.703233
LKHMGDEB_00283	rplX	50S ribosomal protein L24	J	0.841396	0.0233928	-0.486377	0.157155	0.161208	0.848993	0.15991	0.673918
LKHMGDEB_00284	rplE	50S ribosomal protein L5	J	0.827491	0.0175917	-0.467595	0.148122	0.258505	0.722847	0.00445848	0.989783
LKHMGDEB_00285	rpsZ	30S ribosomal protein S14 type Z	J	0.815939	0.0348547	-0.686455	0.04955	0.213853	0.798458	-0.0822428	0.83499
LKHMGDEB_00286	rpsH	30S ribosomal protein S8	J	1.01154	0.00493696	-0.523161	0.121742	0.32653	0.641015	0.00737718	0.983676
LKHMGDEB_00287	rplF	50S ribosomal protein L6	J	0.768241	0.0315577	-0.442499	0.181263	0.147805	0.860314	-0.0446886	0.902667
LKHMGDEB_00288	rplR	50S ribosomal protein L18	J	0.583023	0.162534	-0.667853	0.0749492	0.00714152	0.996046	-0.188371	0.653124
LKHMGDEB_00289	rpsE	30S ribosomal protein S5	J	0.791982	0.0378587	-0.58968	0.0903205	0.193658	0.821877	-0.0619904	0.873848
LKHMGDEB_00290	rpmD	50S ribosomal protein L30	J	0.77036	0.0358922	-0.612122	0.0669483	0.183709	0.825158	-0.181358	0.626291
LKHMGDEB_00291	rplO	50S ribosomal protein L15	J	0.613599	0.148446	-0.700835	0.0656938	0.0334753	0.974701	-0.207941	0.624531
LKHMGDEB_00292	secY	Protein translocase subunit SecY	U	0.852436	0.0303512	-0.560706	0.120341	0.3513	0.638198	-0.0921947	0.819068
LKHMGDEB_00293	adk	Adenylate kinase	F	0.673925	0.0900439	-0.711661	0.0460107	0.247065	0.765033	-0.226129	0.570096
LKHMGDEB_00294	infA	Translation initiation factor IF-1	J	0.782137	0.0530109	-0.604131	0.100713	0.331076	0.676988	0.146913	0.720269
LKHMGDEB_00295	rpmJ	50S ribosomal protein L36	J	0.481555	0.201886	-0.632723	0.062886	-0.281562	0.715638	-0.380737	0.277675
LKHMGDEB_00296	rpsM	30S ribosomal protein S13	J	0.752811	0.0461453	-0.456913	0.192724	0.393183	0.563168	0.142555	0.711577
LKHMGDEB_00297	rpsK	30S ribosomal protein S11	J	0.69266	0.0653288	-0.241963	0.5068	0.35357	0.611567	0.358456	0.311984
LKHMGDEB_00298	rpoA	DNA-directed RNA polymerase subunit alpha	K	0.807402	0.0135534	-0.223935	0.48414	0.397097	0.487427	0.213281	0.516158
LKHMGDEB_00299	rplQ	50S ribosomal protein L17	J	0.472873	0.2121	-0.152797	0.682648	0.0235181	0.980039	0.0994695	0.792035
LKHMGDEB_00300	ecfA1	Energy-coupling factor transporter ATP-binding protein EcfA1	P	0.0075319	0.985968	0.29901	0.373023	0.47559	0.432121	-0.0812342	0.820908
LKHMGDEB_00301	ecfA2	Energy-coupling factor transporter ATP-binding protein EcfA2	P	-0.233365	0.574881	0.00192336	0.996366	0.222221	0.779662	-0.304917	0.408023
LKHMGDEB_00302	ecfT	Energy-coupling factor transporter transmembraneprotein EcfT	U	-0.157135	0.648153	0.121021	0.695248	0.61858	0.140739	-0.193744	0.530326
LKHMGDEB_00303	truA_2	tRNA pseudouridine synthase A	J	-1.32064	7.49178015906669e-12	-0.914314	2.33699e-06	0.615373	0.00723481	-1.82466	1.79084243475432e-22
LKHMGDEB_00304	LKHMGDEB_00304	hypothetical protein	S	-0.0635455	0.856537	0.499669	0.0629092	0.262394	0.641015	0.273086	0.331903
LKHMGDEB_00305	rpmB	50S ribosomal protein L28	J	-0.162416	0.660214	0.730794	0.0143418	0.219676	0.754397	0.768076	0.00798618
LKHMGDEB_00306	LKHMGDEB_00306	hypothetical protein	S	0.161172	0.660214	0.734741	0.0131423	0.0272201	0.974619	0.490886	0.100294
LKHMGDEB_00307	LKHMGDEB_00307	hypothetical protein	S	-0.047708	0.880796	0.469177	0.0553117	-0.15359	0.789134	0.566767	0.0164285
LKHMGDEB_00308	recG	ATP-dependent DNA helicase RecG	L	0.165046	0.577763	-0.0566631	0.843166	0.601838	0.087411	-0.088023	0.748088
LKHMGDEB_00309	plsX	Phosphate acyltransferase	I	0.385019	0.323015	0.0561649	0.890231	0.0981529	0.920002	0.301588	0.406127
LKHMGDEB_00310	acpP	Acyl carrier protein	IQ	0.429677	0.59617	0.302411	0.682648	0.457928	0.766907	0.471355	0.521263
LKHMGDEB_00311	oppD_1	Oligopeptide transport ATP-binding protein OppD	P	1.08473	0.0161307	1.16578	0.00382077	-0.141937	0.90451	1.15986	0.00303744
LKHMGDEB_00312	oppF_1	Oligopeptide transport ATP-binding protein OppF	E	1.02648	0.0252121	0.948049	0.0212286	-0.0524684	0.965029	1.28304	0.00111097
LKHMGDEB_00313	gsiC	Glutathione transport system permease protein GsiC	EP	0.966988	0.0135534	0.709484	0.0466489	-0.172126	0.848512	0.929757	0.0067151
LKHMGDEB_00314	LKHMGDEB_00314	hypothetical protein	EP	1.03146	0.0258523	0.666356	0.11589	0.0387268	0.97401	1.05313	0.00888325
LKHMGDEB_00315	LKHMGDEB_00315	hypothetical protein	E	0.970307	0.0219543	0.934748	0.0139655	-0.127497	0.908877	1.06214	0.00375531
LKHMGDEB_00316	rnc	Ribonuclease 3	J	-0.0327812	0.957319	0.0224068	0.969714	-0.0742655	0.95124	-0.156003	0.750159
LKHMGDEB_00317	smc_1	Chromosome partition protein Smc	D	-0.0982473	0.824266	-0.206661	0.586831	0.0964286	0.920002	-0.195961	0.612248
LKHMGDEB_00318	yidA_1	Sugar phosphatase YidA	S	-0.320199	0.337439	-0.238321	0.442492	-0.0267021	0.97401	-0.170356	0.599585
LKHMGDEB_00319	ftsY	Signal recognition particle receptor FtsY	U	-0.511579	0.151976	-0.270379	0.428824	-0.221099	0.765033	-0.315596	0.349407
LKHMGDEB_00320	gshAB	Glutathione biosynthesis bifunctional protein GshAB	F	-0.0523357	0.864316	-0.162152	0.524038	0.00657163	0.993036	-0.0868309	0.73935
LKHMGDEB_00321	yueI	putative protein YueI	S	0.151582	0.721088	1.09307	0.000983083	-0.372084	0.584449	0.82447	0.0115708
LKHMGDEB_00322	fatD	Ferric-anguibactin transport system permease protein FatD	U	0.957898	0.0663997	1.3006	0.00495229	0.133717	0.920002	0.989849	0.0309908
LKHMGDEB_00323	fatC	Ferric-anguibactin transport system permease protein FatC	U	0.590789	0.242059	0.895061	0.0460705	0.0597073	0.962685	0.941558	0.0320745
LKHMGDEB_00324	fhuC	Iron(3+)-hydroxamate import ATP-binding protein FhuC	P	0.426237	0.404954	0.515851	0.259959	-0.0492904	0.968612	0.784185	0.0717678
LKHMGDEB_00325	yclQ	putative ABC transporter solute-binding protein YclQ	P	0.0816748	0.863171	0.643967	0.0781314	-0.187615	0.838637	0.469902	0.207168
LKHMGDEB_00326	LKHMGDEB_00326	hypothetical protein	-	0.846479	0.322097	1.16254	0.124875	0.485128	0.776877	0.550624	0.501971
LKHMGDEB_00327	LKHMGDEB_00327	hypothetical protein	-	0.304232	0.733056	-0.598201	0.449717	0.232791	NA	-0.487031	0.544795
LKHMGDEB_00328	ccpB	Catabolite control protein B	K	-0.333217	0.35016	0.547129	0.0774574	0.0410906	0.962624	0.49554	0.1079
LKHMGDEB_00329	mta	HTH-type transcriptional activator mta	K	0.301291	0.295208	0.149766	0.593288	-0.34391	0.484675	0.573317	0.019291
LKHMGDEB_00330	LKHMGDEB_00330	hypothetical protein	S	0.935147	0.0224728	1.59891	1.03438e-05	-0.18726	0.845349	1.11956	0.00150764
LKHMGDEB_00331	pncB2	Nicotinate phosphoribosyltransferase pncB2	F	0.259757	0.552309	0.655041	0.0742997	-0.270456	0.746172	0.672031	0.0620622
LKHMGDEB_00332	nadE	NH(3)-dependent NAD(+) synthetase	H	0.475557	0.148678	0.733274	0.0119243	-0.0164907	0.985081	0.933533	0.000793329
LKHMGDEB_00333	LKHMGDEB_00333	hypothetical protein	K	-0.0525873	0.900568	-0.0149494	0.972848	0.238263	0.743813	-0.881799	0.004164
LKHMGDEB_00334	abfA_1	Intracellular exo-alpha-(1->5)-L-arabinofuranosidase	G	-1.00331	0.0921359	-1.53042	0.0044392	-0.833039	0.405745	-2.42627	2.78653692092764e-06
LKHMGDEB_00335	ugpB	sn-glycerol-3-phosphate-binding periplasmic protein UgpB	G	-0.779955	0.0853679	-1.66553	7.68275e-05	-0.607861	0.432121	-2.16534	7.03776292202455e-08
LKHMGDEB_00336	lacF_2	Lactose transport system permease protein LacF	P	-0.568202	0.214517	-1.44946	0.000426602	-0.416189	0.623544	-1.618	3.35273103726319e-05
LKHMGDEB_00337	araQ_1	L-arabinose transport system permease protein AraQ	G	-1.03739	0.0341986	-1.74285	9.25891e-05	-0.797373	0.294121	-2.6396	7.77499203627705e-10
LKHMGDEB_00338	LKHMGDEB_00338	hypothetical protein	S	-0.875747	0.159269	-1.45647	0.00941414	-0.364065	0.770863	-2.38857	9.31467867366362e-06
LKHMGDEB_00339	abfA_2	Intracellular exo-alpha-(1->5)-L-arabinofuranosidase 1	G	-0.497242	0.163608	-0.483423	0.138628	-0.54831	0.334076	-0.484912	0.132351
LKHMGDEB_00340	LKHMGDEB_00340	Extracellular exo-alpha-(1->5)-L-arabinofuranosidase	G	-0.265772	0.427506	-0.0459721	0.89448	-0.759097	0.0563441	-0.311319	0.300679
LKHMGDEB_00341	araR_1	Arabinose metabolism transcriptional repressor	K	0.265928	0.383885	0.336166	0.220112	-0.184855	0.762909	0.6011	0.0190483
LKHMGDEB_00342	xylT	D-xylose transporter	EGP	-0.63799	0.100752	-1.23682	0.000346238	-0.625736	0.300602	-1.40864	1.71316174112526e-05
LKHMGDEB_00343	araB	Ribulokinase	G	-1.38234	0.0673842	-2.23705	0.000946551	-1.03428	0.427342	-4.13261	4.81250601461967e-10
LKHMGDEB_00344	sgbE	L-ribulose-5-phosphate 4-epimerase SgbE	G	-1.24087	0.0530109	-1.86004	0.00152895	-0.546226	0.655087	-4.99239	6.40491883639183e-12
LKHMGDEB_00345	araA	L-arabinose isomerase	G	-1.06354	0.129449	-2.00696	0.00120971	-0.805504	0.501704	-3.69292	5.73239467824269e-10
LKHMGDEB_00346	LKHMGDEB_00346	Hydroxypyruvate reductase	C	-0.230594	0.513738	0.525134	0.0772663	-0.291253	0.640137	0.607566	0.0352277
LKHMGDEB_00347	LKHMGDEB_00347	hypothetical protein	C	-0.627768	0.0993429	0.117746	0.75982	-0.242695	0.754635	0.574791	0.0802136
LKHMGDEB_00348	LKHMGDEB_00348	hypothetical protein	M	-0.0681502	0.767401	0.510919	0.0039616	-0.190117	0.605963	0.435804	0.0121698
LKHMGDEB_00349	LKHMGDEB_00349	hypothetical protein	-	0.290998	0.295451	0.665664	0.00582123	-0.0928426	0.891768	1.00884	8.43612088836611e-06
LKHMGDEB_00350	LKHMGDEB_00350	hypothetical protein	-	-0.835042	0.368414	0.362515	0.671537	-0.148075	NA	-0.482324	0.586429
LKHMGDEB_00351	pgl	6-phosphogluconolactonase	G	0.442118	0.111778	0.798466	0.00109382	-0.293264	0.553741	0.557955	0.0211717
LKHMGDEB_00352	LKHMGDEB_00352	hypothetical protein	G	-0.379956	0.146369	0.262045	0.278011	-0.101175	0.866246	0.301146	0.201154
LKHMGDEB_00353	LKHMGDEB_00353	hypothetical protein	S	0.094287	0.696065	0.662968	0.000473664	0.0535302	0.920002	0.547104	0.00308146
LKHMGDEB_00354	azoR	FMN-dependent NADH-azoreductase	I	0.940703	0.000261631	0.982234	5.69339e-05	-0.0549745	0.937463	1.05937	4.40298970981293e-06
LKHMGDEB_00355	LKHMGDEB_00355	hypothetical protein	P	-0.540296	0.40532	0.977417	0.0788321	-0.31465	0.819807	-0.634616	0.275899
LKHMGDEB_00356	LKHMGDEB_00356	hypothetical protein	K	-0.0818129	0.842093	-0.558787	0.0879974	-0.278842	0.693687	-0.221558	0.527192
LKHMGDEB_00357	LKHMGDEB_00357	putative ABC transporter ATP-binding protein	V	-0.0274588	0.944652	-0.684774	0.022828	0.0375352	0.965613	-0.357554	0.252226
LKHMGDEB_00358	LKHMGDEB_00358	putative ABC transporter ATP-binding protein	V	0.224427	0.524154	-0.589818	0.0459408	-0.0486813	0.952125	-0.341632	0.265986
LKHMGDEB_00359	catE	Catechol-2,3-dioxygenase	S	0.659758	0.0127531	0.845743	0.000350686	-0.127406	0.835337	0.819872	0.000315669
LKHMGDEB_00360	flp	Protein flp	V	0.0354918	0.916671	-0.344245	0.201632	-0.346596	0.487405	-0.14864	0.609124
LKHMGDEB_00361	gmuF	putative mannose-6-phosphate isomerase GmuF	G	0.71404	0.00629557	0.748453	0.00156711	-0.382811	0.394163	0.598585	0.00997978
LKHMGDEB_00362	LKHMGDEB_00362	hypothetical protein	G	-0.586423	0.0949879	-0.926371	0.00322252	-0.558407	0.313403	-1.40721	2.24599629112577e-06
LKHMGDEB_00363	mtlR_1	Transcriptional regulator MtlR	K	-0.748078	0.0597737	-0.915811	0.011659	-0.178418	0.845349	-1.20901	0.000472496
LKHMGDEB_00364	mtlR_2	Transcriptional regulator MtlR	K	-0.649354	0.0940462	-1.06732	0.00211319	-0.410902	0.549972	-1.64765	5.90601160824476e-07
LKHMGDEB_00365	mtlF_1	Mannitol-specific phosphotransferase enzyme IIA component	G	-0.677004	0.168449	-0.800969	0.076363	-0.0717933	0.95124	-1.46041	0.000782483
LKHMGDEB_00366	LKHMGDEB_00366	hypothetical protein	S	-0.876447	0.045138	-1.06935	0.00698273	-0.660445	0.358541	-1.84893	9.26437834675633e-07
LKHMGDEB_00367	natA_1	ABC transporter ATP-binding protein NatA	V	-0.652053	0.211117	-1.54947	0.0012461	-0.962961	0.1923	-2.02469	1.04708962157521e-05
LKHMGDEB_00368	LKHMGDEB_00368	hypothetical protein	G	-1.2821	0.0656221	-2.07541	0.000884983	-0.410872	0.772071	-3.89483	1.79332609465039e-10
LKHMGDEB_00369	mtlF_2	Mannitol-specific phosphotransferase enzyme IIA component	G	-2.55338	0.00157606	-3.18878	5.13276e-05	-0.344096	0.851841	-4.20332	9.57563273428026e-08
LKHMGDEB_00370	mtlD	Mannitol-1-phosphate 5-dehydrogenase	G	-1.05815	0.147178	-2.0281	0.00164044	-0.025755	0.991722	-2.95491	1.30343838673054e-06
LKHMGDEB_00371	cobQ	Cobyric acid synthase	S	0.0930696	0.777362	0.786664	0.00195936	0.072414	0.920002	-0.0453938	0.876463
LKHMGDEB_00372	murF_1	UDP-N-acetylmuramoyl-tripeptide--D-alanyl-D- alanine ligase	M	0.445798	0.100786	0.820587	0.000589515	0.309717	0.512659	0.265103	0.296791
LKHMGDEB_00373	ntpJ_1	Potassium/sodium uptake protein NtpJ	P	-0.0263834	0.919429	0.310781	0.128427	0.127215	0.787879	0.282724	0.166419
LKHMGDEB_00374	queH	Epoxyqueuosine reductase QueH	C	-0.0379906	0.93577	-0.364482	0.342249	-0.45025	0.52582	-0.360096	0.346759
LKHMGDEB_00375	LKHMGDEB_00375	hypothetical protein	-	0.82879	0.1278	0.769593	0.117136	0.34922	0.754635	0.135174	0.804135
LKHMGDEB_00376	LKHMGDEB_00376	hypothetical protein	-	0.504097	0.320159	0.715547	0.110993	0.51281	0.560643	0.438927	0.348357
LKHMGDEB_00377	spsB	Signal peptidase IB	U	0.0548467	0.879771	0.633728	0.0202805	0.352104	0.508383	0.506111	0.0624875
LKHMGDEB_00378	ubiE_1	Ubiquinone/menaquinone biosynthesis C-methyltransferase UbiE	Q	-0.0496944	0.913334	0.265379	0.47128	-0.246516	0.754635	-0.285581	0.438798
LKHMGDEB_00379	LKHMGDEB_00379	hypothetical protein	K	-0.216764	0.65163	-0.560446	0.169264	0.37707	0.643015	-0.792643	0.0417765
LKHMGDEB_00380	LKHMGDEB_00380	hypothetical protein	K	-0.481722	0.241624	-0.226921	0.57651	-0.0215158	0.984504	-0.210977	0.604316
LKHMGDEB_00381	tdk_1	Thymidine kinase	F	0.435201	0.150739	0.560311	0.0383172	-0.0855227	0.912821	0.359244	0.196106
LKHMGDEB_00382	prfA	Peptide chain release factor 1	J	0.487119	0.107945	0.474553	0.08239	-0.277056	0.624717	0.18922	0.52781
LKHMGDEB_00383	prmC	Release factor glutamine methyltransferase	J	-0.599053	0.0384305	-1.04832	5.91381e-05	0.77227	0.0195996	-1.42962	5.48790074485273e-09
LKHMGDEB_00384	ywlC	Threonylcarbamoyl-AMP synthase	J	-0.661112	0.0383662	-1.35782	1.92708e-06	0.509903	0.313403	-1.75063	8.87240179728472e-11
LKHMGDEB_00385	LKHMGDEB_00385	hypothetical protein	-	-0.173722	0.73533	-0.212012	0.651499	0.866711	NA	-0.965944	0.0263508
LKHMGDEB_00386	glyA	Serine hydroxymethyltransferase	E	0.626442	0.0341986	0.498082	0.0631936	-0.201719	0.743813	0.683404	0.00775197
LKHMGDEB_00387	nlhH	Carboxylesterase NlhH	I	0.468189	0.319406	0.745835	0.0712866	0.502064	0.533096	-0.057631	0.90207
LKHMGDEB_00388	upp	Uracil phosphoribosyltransferase	F	0.0624419	0.856702	0.845169	0.00108144	-0.3197	0.538444	0.695473	0.00595292
LKHMGDEB_00389	LKHMGDEB_00389	hypothetical protein	-	0.443885	0.668169	0.4596	0.62127	0.100991	0.967082	0.192729	0.838582
LKHMGDEB_00391	LKHMGDEB_00391	hypothetical protein	S	0.70821	0.212514	0.723691	0.161115	-0.166665	0.909093	0.675276	0.191714
LKHMGDEB_00392	LKHMGDEB_00392	hypothetical protein	S	0.358551	0.381516	0.438609	0.236103	0.431348	0.53733	0.1954	0.624949
LKHMGDEB_00393	LKHMGDEB_00393	hypothetical protein	S	-0.521471	0.200738	0.196071	0.62127	0.713743	0.205625	0.488736	0.175599
LKHMGDEB_00394	cna	Collagen adhesin	M	0.226817	0.657462	-0.624896	0.142334	0.0649565	0.955364	-1.42315	0.000319573
LKHMGDEB_00395	proX	Prolyl-tRNA editing protein ProX	S	0.825765	0.00114845	0.79123	0.000827093	0.234804	0.645433	0.869943	0.000113243
LKHMGDEB_00396	yecS_1	L-cystine transport system permease protein YecS	E	0.302663	0.695422	0.72562	0.260867	0.185277	0.919569	1.10201	0.0724998
LKHMGDEB_00397	glnQ_1	Glutamine transport ATP-binding protein GlnQ	E	0.0513316	0.943798	0.465262	0.427544	-0.074073	0.961559	0.859981	0.117588
LKHMGDEB_00398	fliY	L-cystine-binding protein FliY	ET	-0.12805	0.842093	-0.0435767	0.941512	-0.398365	0.727321	0.482846	0.353451
LKHMGDEB_00399	bglC	Aryl-phospho-beta-D-glucosidase BglC	G	0.56413	0.280642	0.637426	0.176846	-0.103217	0.936565	0.106639	0.836704
LKHMGDEB_00400	spoIIIE	DNA translocase SpoIIIE	D	0.464405	0.0104467	0.490849	0.00259955	-0.180708	0.589261	0.487906	0.00200259
LKHMGDEB_00401	rlmN	putative dual-specificity RNA methyltransferase RlmN	J	0.501686	0.365064	1.29661	0.00607602	-0.349385	0.754397	0.587773	0.234703
LKHMGDEB_00402	LKHMGDEB_00402	hypothetical protein	C	-0.418825	0.444177	0.289269	0.571005	-0.314725	0.769963	-1.12522	0.0128053
LKHMGDEB_00403	LKHMGDEB_00403	hypothetical protein	K	0.101905	0.80688	0.191437	0.595114	-0.649559	0.231852	-0.241187	0.503002
LKHMGDEB_00404	dppE	Dipeptide-binding protein DppE	E	-0.0763928	0.862077	-0.359553	0.311227	-0.382761	0.567343	-0.225928	0.54634
LKHMGDEB_00405	LKHMGDEB_00405	hypothetical protein	S	0.553163	0.347375	1.5365	0.0021302	0.137865	0.920002	1.04358	0.0363439
LKHMGDEB_00406	oppB	Oligopeptide transport system permease protein OppB	EP	-0.570554	0.131156	-1.12449	0.000954687	0.0660329	0.942248	-1.47753	4.68615080382122e-06
LKHMGDEB_00407	dppC	Dipeptide transport system permease protein DppC	EP	-0.458409	0.197609	-0.914921	0.00383487	0.288862	0.675271	-1.32199	1.03374647135302e-05
LKHMGDEB_00408	oppD_2	Oligopeptide transport ATP-binding protein OppD	P	-0.656763	0.0743299	-1.28425	9.52298e-05	0.253493	0.739278	-1.36678	1.10562212521219e-05
LKHMGDEB_00409	oppF_2	Oligopeptide transport ATP-binding protein OppF	E	-0.338347	0.272528	-0.685057	0.0121058	0.826159	0.0144113	-0.580263	0.0298364
LKHMGDEB_00410	LKHMGDEB_00410	IS200/IS605 family transposase ISEfa4	L	-0.746361	0.0102554	-0.993704	0.000154995	0.703888	0.0478283	-1.0643	1.87338297514977e-05
LKHMGDEB_00411	LKHMGDEB_00411	hypothetical protein	F	0.321774	0.258357	0.531395	0.0341832	0.0748881	0.919569	0.565798	0.0206257
LKHMGDEB_00412	LKHMGDEB_00412	hypothetical protein	-	0.776461	0.0107137	0.676867	0.014539	0.510661	0.288686	0.860159	0.0011319
LKHMGDEB_00413	metG	Methionine--tRNA ligase	J	0.522912	0.00138181	0.40583	0.00782319	0.0622009	0.883281	0.381248	0.0103963
LKHMGDEB_00414	LKHMGDEB_00414	hypothetical protein	-	0.155604	0.788887	0.207296	0.683	2.33952	8.08533e-07	0.344246	0.49321
LKHMGDEB_00415	steT_1	Serine/threonine exchanger SteT	E	0.900797	0.081884	0.0769098	0.890231	0.158035	0.906915	0.939244	0.0392452
LKHMGDEB_00416	dtd3	D-aminoacyl-tRNA deacylase	L	0.238804	0.453794	-0.122423	0.683986	0.224327	0.719161	0.143637	0.637872
LKHMGDEB_00417	rnmV	Ribonuclease M5	J	0.46183	0.129916	0.407457	0.141826	0.223465	0.720207	0.682634	0.00906397
LKHMGDEB_00418	rsmA	Ribosomal RNA small subunit methyltransferase A	J	0.447819	0.035156	0.394943	0.0393954	0.181231	0.661187	0.342722	0.0718964
LKHMGDEB_00419	niaX	Niacin transporter NiaX	-	-0.178509	0.687564	-0.556239	0.129344	0.53588	0.432121	-1.19255	0.000527167
LKHMGDEB_00420	sugC	Trehalose import ATP-binding protein SugC	E	0.402657	0.218434	0.695503	0.0159677	0.13741	0.851841	0.574336	0.044039
LKHMGDEB_00421	mgsA	Methylglyoxal synthase	G	-0.0925779	0.846281	0.758086	0.0370343	-0.667592	0.291473	0.411965	0.277675
LKHMGDEB_00422	folT_1	Folate transporter FolT	T	0.262608	0.712693	0.477709	0.43213	-0.165173	0.920002	0.00701065	0.991051
LKHMGDEB_00423	LKHMGDEB_00423	putative ABC transporter ATP-binding protein	V	0.0569427	0.796701	-0.0294875	0.888787	-0.0298803	0.950264	0.0546377	0.778755
LKHMGDEB_00424	LKHMGDEB_00424	putative ABC transporter ATP-binding protein	V	0.243069	0.156276	0.139896	0.390437	-0.0681083	0.863474	0.148256	0.360783
LKHMGDEB_00425	LKHMGDEB_00425	hypothetical protein	-	0.917292	0.235758	0.767686	0.286248	0.479699	0.763428	0.492179	0.517748
LKHMGDEB_00426	dgaR_1	Transcriptional regulatory protein DagR	K	-0.601251	0.146997	-1.60545	1.29929e-05	-0.531832	0.457385	-1.77972	2.95436118357502e-07
LKHMGDEB_00427	manX_1	PTS system mannose-specific EIIAB component	G	-0.966473	0.211616	-2.50897	0.000500462	-0.643439	0.662458	-3.42866	1.46883310183688e-06
LKHMGDEB_00428	LKHMGDEB_00428	putative phosphotransferase enzyme IIB component	G	-1.12527	0.107483	-1.73528	0.0070422	-0.711858	NA	-3.86379	5.02774175278334e-08
LKHMGDEB_00429	sorA_1	PTS system sorbose-specific EIIC component	G	-0.913613	0.42045	-2.17807	0.0247241	-0.838149	0.700449	-4.34148	2.89110740362012e-06
LKHMGDEB_00430	manZ_1	PTS system mannose-specific EIID component	G	-1.32252	0.0846764	-2.03134	0.00318779	-0.571651	0.716906	-4.29214	5.68369185550277e-10
LKHMGDEB_00431	nodM	Glutamine--fructose-6-phosphate aminotransferase[isomerizing]	M	-0.94641	0.0423299	-1.49613	0.000410367	-0.627871	0.432121	-2.4919	9.69526963514727e-10
LKHMGDEB_00432	frlB_1	Fructosamine deglycase FrlB	G	-0.904934	0.102106	-1.39944	0.00494741	-0.591081	0.547852	-2.56746	8.44006580177379e-08
LKHMGDEB_00433	gpsA_1	Glycerol-3-phosphate dehydrogenase [NAD(P)+]	I	0.316392	0.411787	0.195683	0.591688	-0.0577118	0.949431	0.370173	0.281296
LKHMGDEB_00434	gtaB_1	UTP--glucose-1-phosphate uridylyltransferase	M	0.338332	0.286899	0.271989	0.357666	0.142793	0.84096	0.433896	0.123138
LKHMGDEB_00435	LKHMGDEB_00435	hypothetical protein	-	-0.0244449	0.958553	0.667463	0.0477578	0.434899	0.501704	0.198097	0.600267
LKHMGDEB_00436	LKHMGDEB_00436	hypothetical protein	K	0.190462	0.661941	0.064337	0.881354	-0.36602	0.626101	-0.119022	0.766372
LKHMGDEB_00437	tetA	Tetracycline resistance protein, class C	EGP	0.313815	0.346626	0.172411	0.593115	-0.125253	0.871192	0.376859	0.204334
LKHMGDEB_00438	dnaD	DNA replication protein DnaD	L	0.36246	0.323226	0.937378	0.00289056	-0.274669	0.707085	1.07566	0.000353691
LKHMGDEB_00439	nth	Endonuclease III	L	0.279808	0.486289	0.89078	0.00782319	-0.253333	0.746172	0.99011	0.00209597
LKHMGDEB_00440	LKHMGDEB_00440	hypothetical protein	-	0.488206	0.541487	0.780942	0.259835	0.168716	0.924869	0.563732	0.42912
LKHMGDEB_00441	ponA	Penicillin-binding protein 1A	M	0.0166889	0.956013	0.421412	0.0554014	-0.0959828	0.866246	0.352954	0.108063
LKHMGDEB_00442	recU	Holliday junction resolvase RecU	L	0.182718	0.411421	0.880698	1.95365e-06	-0.158138	0.719161	0.431201	0.0196518
LKHMGDEB_00443	LKHMGDEB_00443	hypothetical protein	S	-0.349084	0.234586	0.80495	0.00156711	-0.186791	0.754904	0.455569	0.0766883
LKHMGDEB_00444	gpsB	Cell cycle protein GpsB	D	0.444672	0.162755	0.864375	0.00194958	-0.148774	0.83649	0.529248	0.0591205
LKHMGDEB_00445	rlmL	Ribosomal RNA large subunit methyltransferase L	L	-0.313524	0.338673	-0.286083	0.340189	0.32546	0.564688	-0.5455	0.0512202
LKHMGDEB_00446	ypwA	Carboxypeptidase 1	E	-0.390364	0.207403	-0.180607	0.546309	0.356189	0.501545	-0.584261	0.0296842
LKHMGDEB_00447	yedJ	putative protein YedJ	S	-0.158537	0.788444	-0.796298	0.0889425	0.877165	0.259021	-1.95426	8.65159518200465e-06
LKHMGDEB_00448	LKHMGDEB_00448	hypothetical protein	-	0.687825	0.286959	0.0662652	0.925499	1.26436	0.13153	-1.708	0.00579965
LKHMGDEB_00449	LKHMGDEB_00449	Putative pyridoxal phosphate-dependent acyltransferase	H	-1.20779	0.00298387	-1.49402	0.000108125	-0.457259	0.527614	-3.24448	5.96265902964597e-15
LKHMGDEB_00450	LKHMGDEB_00450	putative epimerase/dehydratase	GM	-0.816327	0.0854461	-1.75856	6.15827e-05	-0.293715	0.763428	-2.21255	1.134097205292e-07
LKHMGDEB_00451	steT_2	Serine/threonine exchanger SteT	E	-0.664873	0.043274	-1.05865	0.000388456	-0.0430788	0.959428	-1.16563	3.68116190716196e-05
LKHMGDEB_00452	LKHMGDEB_00452	hypothetical protein	-	-0.484673	0.204957	1.06231	0.0012039	0.241347	0.754635	0.451373	0.187882
LKHMGDEB_00453	LKHMGDEB_00453	hypothetical protein	V	0.0403872	0.93362	0.498643	0.184703	0.0535914	0.959428	0.421686	0.268499
LKHMGDEB_00454	cshB	DEAD-box ATP-dependent RNA helicase CshB	JKL	0.254482	0.367362	0.00437308	0.989147	-0.17253	0.758179	0.160144	0.554343
LKHMGDEB_00455	LKHMGDEB_00455	Acetyltransferase	S	-0.673828	0.0847678	0.248286	0.501223	0.11648	0.90451	-0.12845	0.737275
LKHMGDEB_00456	alaS	Alanine--tRNA ligase	J	0.42141	0.241179	0.0779147	0.833934	0.0081894	0.993558	0.749287	0.0153862
LKHMGDEB_00457	panT_1	Pantothenate transporter PanT	S	-0.190737	0.65341	0.401774	0.262159	0.865219	0.0714398	0.116765	0.760678
LKHMGDEB_00458	fieF	Ferrous-iron efflux pump FieF	U	-0.591418	0.021687	-0.274032	0.259835	1.27366	5.73433e-08	-0.649593	0.00363798
LKHMGDEB_00459	rnhA	14.7 kDa ribonuclease H-like protein	L	0.38333	0.208988	0.596099	0.0281155	0.952976	0.00278292	0.125886	0.682581
LKHMGDEB_00460	LKHMGDEB_00460	hypothetical protein	S	0.195938	0.668126	1.12627	0.00196058	0.124829	0.90704	0.704131	0.0538194
LKHMGDEB_00461	LKHMGDEB_00461	hypothetical protein	K	-0.127394	0.80731	0.0509543	0.91942	0.15139	0.895011	-0.146715	0.748716
LKHMGDEB_00462	fhs1	Formate--tetrahydrofolate ligase 1	F	0.270003	0.383885	0.522921	0.0520683	-0.52652	0.242001	1.01736	4.82392031062064e-05
LKHMGDEB_00463	LKHMGDEB_00463	hypothetical protein	-	0.362687	0.210637	0.610637	0.0170146	-0.19884	0.739278	0.66703	0.00698632
LKHMGDEB_00464	LKHMGDEB_00464	hypothetical protein	S	0.36294	0.217568	0.647486	0.0124563	0.0189163	0.980039	0.641933	0.0108464
LKHMGDEB_00465	lspA	Lipoprotein signal peptidase	MU	0.398622	0.127339	0.726919	0.00149399	0.0490246	0.939091	0.738445	0.000793667
LKHMGDEB_00466	rluD_1	Ribosomal large subunit pseudouridine synthase D	J	0.165832	0.423046	0.481729	0.00577602	-0.0694251	0.887912	0.439313	0.00988899
LKHMGDEB_00467	pyrR	Bifunctional protein pyrR	F	0.182263	0.882663	-1.19455	0.226253	1.87965	0.226916	-0.724836	0.484541
LKHMGDEB_00468	pyrP	Uracil permease	F	0.342354	0.739926	-1.50974	0.0674725	2.29635	0.0346044	-1.19393	0.150679
LKHMGDEB_00469	pyrB	Aspartate carbamoyltransferase	F	-0.248771	0.743846	-1.73962	0.00390489	1.55844	0.0578302	-1.65393	0.00462143
LKHMGDEB_00470	pyrC	Dihydroorotase	F	-0.269483	0.75667	-1.89646	0.00512022	1.84835	0.0435829	-1.74877	0.00798618
LKHMGDEB_00471	carA	Carbamoyl-phosphate synthase small chain	F	-0.195595	0.796701	-2.12002	0.000364728	1.90926	0.00899883	-1.68463	0.00349199
LKHMGDEB_00472	carB	Carbamoyl-phosphate synthase large chain	EF	-0.308948	0.691538	-2.59832	2.26265e-05	2.16384	0.00387966	-1.82324	0.00218392
LKHMGDEB_00473	pyrK	Dihydroorotate dehydrogenase B (NAD(+)), electron transfer subunit	C	-0.483861	0.514078	-2.58154	2.52415e-05	2.31742	0.00144653	-1.75506	0.00320942
LKHMGDEB_00474	pyrDB	Dihydroorotate dehydrogenase B (NAD(+)), catalytic subunit	F	-0.595055	0.358485	-2.61593	2.23256e-06	1.99338	0.00278292	-1.98514	0.000183561
LKHMGDEB_00475	pyrF	Orotidine 5'-phosphate decarboxylase	F	-0.573739	0.425038	-2.41157	7.24869e-05	2.0342	0.00622848	-2.16858	0.000190572
LKHMGDEB_00476	pyrE	Orotate phosphoribosyltransferase	F	-0.582576	0.430085	-2.57526	4.10568e-05	2.15434	0.00435268	-1.7778	0.00334651
LKHMGDEB_00477	yfbR	5'-deoxynucleotidase YfbR	S	-0.858156	0.0865238	-0.210016	0.672059	0.427808	0.65283	-0.953828	0.0306235
LKHMGDEB_00478	cah	Carbonic anhydrase	P	-0.614154	0.239811	0.373992	0.452904	0.375316	0.725442	-0.371604	0.459566
LKHMGDEB_00479	LKHMGDEB_00479	hypothetical protein	K	-0.8608	0.023471	-0.0676233	0.866225	0.387776	0.567343	-0.610706	0.0730232
LKHMGDEB_00480	yloA	putative protein YloA	K	0.383211	0.162482	1.07403	6.73763e-06	-0.278407	0.567343	1.08247	1.77562295239968e-06
LKHMGDEB_00481	LKHMGDEB_00481	hypothetical protein	-	0.536924	0.128632	1.07204	0.000500653	-0.370245	0.556375	1.097	0.000203131
LKHMGDEB_00482	LKHMGDEB_00482	hypothetical protein	S	-0.380161	0.222608	-0.425415	0.135248	-0.314458	0.567343	-0.484384	0.0797919
LKHMGDEB_00483	LKHMGDEB_00483	hypothetical protein	U	-0.202354	0.576257	-0.252576	0.434155	0.157432	0.836204	-0.119507	0.723993
LKHMGDEB_00484	cmpD	Bicarbonate transport ATP-binding protein CmpD	S	-0.285131	0.490122	-0.0701777	0.863284	-0.04151	0.967082	-0.302433	0.418493
LKHMGDEB_00485	aroE	Shikimate dehydrogenase (NADP(+))	E	-0.407702	0.243177	-0.354907	0.275096	0.121715	0.887021	0.409979	0.195758
LKHMGDEB_00486	lytR_1	Transcriptional regulator LytR	K	0.46328	0.423354	0.994148	0.0442061	0.0695963	0.960114	0.438489	0.406267
LKHMGDEB_00487	LKHMGDEB_00487	hypothetical protein	S	0.37678	0.496619	0.901727	0.0553117	-0.0432315	0.97401	0.391658	0.438165
LKHMGDEB_00488	topB_1	DNA topoisomerase 3	L	0.590573	0.0673842	0.507846	0.0825006	0.0553794	0.943938	0.840305	0.00243019
LKHMGDEB_00489	LKHMGDEB_00489	hypothetical protein	-	0.410858	0.452758	0.528336	0.278067	-0.200716	0.871472	0.648697	0.170029
LKHMGDEB_00490	LKHMGDEB_00490	hypothetical protein	-	0.67928	0.221915	1.33136	0.00601041	0.358078	0.754904	0.938297	0.0529189
LKHMGDEB_00491	LKHMGDEB_00491	hypothetical protein	S	1.0667	0.0277018	1.01776	0.0193918	0.329543	0.744864	0.861302	0.0454573
LKHMGDEB_00492	ldhB	L-lactate dehydrogenase 2	C	0.974423	0.000121967	1.24148	1.72361e-07	-0.484953	0.235341	1.37373	1.32673263258246e-09
LKHMGDEB_00494	rhaS_1	HTH-type transcriptional activator RhaS	K	-1.17813	0.146108	-1.73756	0.0192366	-0.647784	NA	-3.08186	3.8383411108949e-05
LKHMGDEB_00495	LKHMGDEB_00495	hypothetical protein	EGP	-0.828898	0.16796	-1.25459	0.0219395	-1.12284	0.187587	-2.74391	5.81452630480795e-07
LKHMGDEB_00496	LKHMGDEB_00496	hypothetical protein	G	-0.881882	0.0562037	-0.900326	0.0313504	-0.618816	0.432121	-1.55728	8.82414251344095e-05
LKHMGDEB_00497	ulaA_2	Ascorbate-specific PTS system EIIC component	S	-0.458689	0.235233	-0.884008	0.0104765	-0.20313	0.810504	-0.957429	0.00390812
LKHMGDEB_00498	LKHMGDEB_00498	hypothetical protein	G	-0.392727	0.463005	-0.99988	0.0302979	-0.414053	0.676988	-1.45787	0.000975846
LKHMGDEB_00499	LKHMGDEB_00499	hypothetical protein	G	-0.907471	0.0266525	-1.52353	3.90445e-05	-0.688751	0.27555	-2.07745	2.62475263960199e-09
LKHMGDEB_00500	LKHMGDEB_00500	hypothetical protein	-	-0.0510753	0.93362	1.23255	0.00724829	0.0148551	0.99247	1.08233	0.0159762
LKHMGDEB_00501	yhhX	putative oxidoreductase YhhX	S	-0.321888	0.435036	0.494715	0.168966	0.141833	0.882615	0.207192	0.598232
LKHMGDEB_00502	ybbH_1	putative HTH-type transcriptional regulator YbbH	K	0.325659	0.333497	0.224466	0.477568	0.0109242	0.992421	0.456895	0.120909
LKHMGDEB_00503	LKHMGDEB_00503	hypothetical protein	M	0.0101328	0.97768	0.267188	0.304232	0.251997	0.626101	0.751479	0.00141877
LKHMGDEB_00504	LKHMGDEB_00504	hypothetical protein	M	0.719424	0.278296	0.892401	0.133373	-0.546368	0.66775	1.96629	0.000367874
LKHMGDEB_00505	LKHMGDEB_00505	hypothetical protein	M	0.685818	0.253934	0.852975	0.113988	-0.626956	0.553741	1.88896	0.000159937
LKHMGDEB_00506	LKHMGDEB_00506	hypothetical protein	M	0.635178	0.286899	0.888388	0.0926717	-0.622229	0.549972	1.97983	5.36316837494861e-05
LKHMGDEB_00507	LKHMGDEB_00507	hypothetical protein	K	0.56965	0.0816882	0.889126	0.00209507	-0.364362	0.532062	2.37774	2.98105667934714e-19
LKHMGDEB_00508	LKHMGDEB_00508	hypothetical protein	K	0.422225	0.23079	1.03092	0.000772051	-0.198032	0.789134	0.643013	0.0352876
LKHMGDEB_00509	hrtA_1	Putative hemin import ATP-binding protein HrtA	V	-1.53177	0.00288085	-1.51705	0.00184432	-0.615453	NA	-2.60655	1.95376891060114e-07
LKHMGDEB_00510	LKHMGDEB_00510	putative ABC transporter permease	V	-0.96591	0.0328928	-1.75958	1.96693e-05	-0.38606	0.656551	-2.65749	2.12987991780009e-11
LKHMGDEB_00511	mprA	Response regulator MprA	K	0.23568	0.633255	0.502149	0.229218	-0.0102968	0.993558	0.522691	0.203728
LKHMGDEB_00512	sasA_2	Adaptive-response sensory-kinase SasA	T	-0.097009	0.74454	0.281259	0.252799	-0.105573	0.863474	0.030963	0.908045
LKHMGDEB_00513	ysnF	Stress response protein YsnF	S	-0.160528	0.773078	0.5156	0.255763	-0.477365	0.588397	1.29801	0.00166154
LKHMGDEB_00514	xerC_2	Tyrosine recombinase XerC	L	0.78642	0.131156	1.33442	0.00349825	-0.12973	0.920002	1.41313	0.00137443
LKHMGDEB_00515	LKHMGDEB_00515	hypothetical protein	IQ	0.512271	0.177413	1.01285	0.00224397	-0.0751096	0.937463	0.946816	0.0033401
LKHMGDEB_00516	LKHMGDEB_00516	hypothetical protein	K	-0.295337	0.608012	-0.110154	0.841268	0.0452962	0.97401	0.196268	0.711736
LKHMGDEB_00517	LKHMGDEB_00517	hypothetical protein	S	-0.308888	0.58793	0.376854	0.45557	0.050118	0.970822	0.249472	0.636671
LKHMGDEB_00518	LKHMGDEB_00518	hypothetical protein	-	0.37582	0.346911	0.984811	0.00381872	0.147928	0.871619	0.612194	0.0743439
LKHMGDEB_00519	LKHMGDEB_00519	hypothetical protein	-	-0.269737	0.634236	0.426569	0.383933	0.156148	0.906996	0.119128	0.819949
LKHMGDEB_00520	LKHMGDEB_00520	hypothetical protein	S	-0.266068	0.638752	-0.107838	0.841239	-0.0206638	0.990596	0.0642246	0.902326
LKHMGDEB_00521	LKHMGDEB_00521	Stress response regulator gls24	S	-0.385385	0.484639	0.0702381	0.899063	0.0332313	0.980039	0.178985	0.731178
LKHMGDEB_00522	LKHMGDEB_00522	hypothetical protein	S	-0.217785	0.775623	-0.187568	0.785907	-0.471809	0.735875	0.615255	0.329453
LKHMGDEB_00523	amt	Ammonia channel	U	-0.853815	0.111657	-1.42473	0.00331102	-0.369054	0.739278	-1.63946	0.000418965
LKHMGDEB_00524	gadC_3	putative glutamate/gamma-aminobutyrate antiporter	E	-0.0294173	0.983324	-1.16057	0.30876	-0.435249	NA	-0.59856	0.604172
LKHMGDEB_00525	LKHMGDEB_00525	IS1595 family transposase ISSsu9	H	-0.243377	0.625654	0.0454241	0.92589	0.16687	0.879505	0.0809644	0.85902
LKHMGDEB_00526	LKHMGDEB_00526	hypothetical protein	-	0.0232462	0.96408	0.480633	0.199855	0.073822	0.942248	0.17456	0.671379
LKHMGDEB_00527	LKHMGDEB_00527	hypothetical protein	-	-0.271527	0.721072	0.807954	0.177237	0.29917	NA	1.00112	0.077947
LKHMGDEB_00528	yyaP	putative protein YyaP	H	-0.304133	0.504301	0.128683	0.768336	0.000408956	0.999857	-0.133309	0.754798
LKHMGDEB_00529	LKHMGDEB_00529	hypothetical protein	S	0.422211	0.201883	1.00723	0.000472257	0.342864	0.559301	1.15981	2.2913067431227e-05
LKHMGDEB_00530	LKHMGDEB_00530	hypothetical protein	K	0.480008	0.111778	1.0278	0.000104127	0.320371	0.550173	0.876922	0.000614533
LKHMGDEB_00531	LKHMGDEB_00531	hypothetical protein	K	-1.189	0.0603692	-1.81477	0.00174413	-0.765791	0.483149	-3.82237	4.0825772072578e-10
LKHMGDEB_00532	LKHMGDEB_00532	hypothetical protein	L	1.01125	0.0134636	1.04402	0.00446165	0.0401822	0.970822	1.57259	5.43600745463222e-06
LKHMGDEB_00533	gadC_4	Glutamate/gamma-aminobutyrate antiporter	E	0.66485	0.0854461	0.609617	0.0818515	0.0580304	0.951248	1.00639	0.00241456
LKHMGDEB_00534	glsA	Glutaminase	E	0.443974	0.251029	0.544209	0.117884	-0.072642	0.939091	0.958328	0.00346614
LKHMGDEB_00535	LKHMGDEB_00535	hypothetical protein	K	-0.550459	0.214822	-0.839716	0.0384035	-0.440192	0.572685	-0.712921	0.0712625
LKHMGDEB_00536	dxs	1-deoxy-D-xylulose-5-phosphate synthase	H	-0.441487	0.423354	0.0293705	0.961279	-0.598519	0.513172	0.336017	0.517473
LKHMGDEB_00537	LKHMGDEB_00537	hypothetical protein	S	-0.867701	0.179391	-0.548745	0.36767	-0.71906	0.520059	-0.249698	0.699063
LKHMGDEB_00538	nanE	Putative N-acetylmannosamine-6-phosphate 2-epimerase	G	-0.966388	0.059166	-0.720194	0.125353	-0.507033	0.583118	-0.870035	0.055927
LKHMGDEB_00539	LKHMGDEB_00539	hypothetical protein	S	0.417212	0.147564	0.612337	0.0163581	-0.759294	0.0218581	0.874514	0.000306853
LKHMGDEB_00540	LKHMGDEB_00540	hypothetical protein	-	-0.0385098	0.935892	0.189648	0.643346	0.134112	0.895862	0.417809	0.271655
LKHMGDEB_00541	ftsW_1	putative peptidoglycan glycosyltransferase FtsW	D	0.382566	0.467667	1.12253	0.011009	0.300297	0.769963	0.391151	0.410604
LKHMGDEB_00542	msrR	Regulatory protein MsrR	K	0.113311	0.861877	0.910601	0.0692051	0.197615	0.8857	0.922848	0.0605849
LKHMGDEB_00543	pbp	Beta-lactam-inducible penicillin-binding protein	M	0.156497	0.635618	0.512233	0.0575367	-0.0533755	0.942248	0.559883	0.0332424
LKHMGDEB_00544	napA	Na(+)/H(+) antiporter	P	-0.112667	0.788887	0.253289	0.477568	0.0458799	0.960383	0.416141	0.221731
LKHMGDEB_00545	LKHMGDEB_00545	hypothetical protein	S	0.547905	0.105638	0.84103	0.00492661	-0.0634853	0.939091	0.815637	0.004998
LKHMGDEB_00546	LKHMGDEB_00546	hypothetical protein	S	0.321303	0.367648	0.957916	0.00151696	0.699903	0.122732	1.12877	7.52637600357582e-05
LKHMGDEB_00547	ahpF	NADH dehydrogenase	O	0.448531	NA	0.286095	NA	0.572701	NA	0.235428	NA
LKHMGDEB_00548	ahpC	Alkyl hydroperoxide reductase C	O	0.888551	0.230439	0.642873	0.354207	0.949094	0.456216	0.755014	0.269184
LKHMGDEB_00549	rspR_1	HTH-type transcriptional repressor RspR	K	-0.139769	0.80731	0.461461	0.327416	-0.34136	0.743813	0.166926	0.738314
LKHMGDEB_00550	por_1	Polyol:NADP oxidoreductase	G	0.00670295	0.988176	-0.713184	0.0395425	-0.450101	0.495107	-0.731693	0.030078
LKHMGDEB_00551	uxuA_1	Mannonate dehydratase	G	-0.0404143	0.940297	-1.0379	0.0122094	-0.420974	0.623544	-1.22458	0.00203673
LKHMGDEB_00552	LKHMGDEB_00552	hypothetical protein	K	0.354866	0.42401	0.173832	0.681572	0.201944	0.834727	0.165324	0.700705
LKHMGDEB_00553	LKHMGDEB_00553	hypothetical protein	K	0.244248	0.750119	0.77256	0.215679	0.171712	0.920002	0.373302	0.580417
LKHMGDEB_00554	LKHMGDEB_00554	hypothetical protein	M	-0.801775	0.0459479	-1.40451	9.07687e-05	0.984482	0.0420295	-0.874527	0.0126861
LKHMGDEB_00555	LKHMGDEB_00555	hypothetical protein	S	-0.183577	0.721134	0.0898109	0.850614	0.0587655	0.959428	0.267305	0.557811
LKHMGDEB_00556	ohrR	Organic hydroperoxide resistance transcriptionalregulator	K	0.459327	0.118224	0.547707	0.0368122	-0.411355	0.405745	0.679076	0.00721184
LKHMGDEB_00557	ohrA	Organic hydroperoxide resistance protein OhrA	O	-0.528893	0.42401	-0.268232	0.667925	-0.925342	0.376904	-0.211534	0.737004
LKHMGDEB_00558	LKHMGDEB_00558	hypothetical protein	S	-1.27673	NA	-1.69879	NA	0.0265904	NA	-2.22077	NA
LKHMGDEB_00559	LKHMGDEB_00559	hypothetical protein	S	-0.410532	0.616989	-0.463442	0.524038	-0.163008	0.928996	-0.785621	0.261059
LKHMGDEB_00560	bbmA	Intracellular maltogenic amylase	G	-0.800608	0.173655	-1.61591	0.002183	-0.949719	0.294279	-2.36811	2.87167146457659e-06
LKHMGDEB_00561	mdxE	Maltodextrin-binding protein MdxE	G	-0.833675	0.0626748	-0.889483	0.0294909	-0.663009	0.371188	-0.992433	0.0116565
LKHMGDEB_00562	LKHMGDEB_00562	hypothetical protein	U	-0.116929	0.719902	-0.460169	0.0849266	-0.598548	0.123479	-0.713195	0.00502689
LKHMGDEB_00563	malG	Maltose transport system permease protein MalG	U	-0.700148	0.0649135	-1.07639	0.00193556	-0.619731	0.291473	-0.963245	0.00366117
LKHMGDEB_00564	LKHMGDEB_00564	hypothetical protein	S	-0.0680789	0.883446	-0.228164	0.57002	-0.576829	0.394901	-0.723651	0.0462107
LKHMGDEB_00565	cfa	Cyclopropane-fatty-acyl-phospholipid synthase	M	0.931597	0.0683544	0.99483	0.0299454	-0.592533	0.504051	1.24795	0.00464958
LKHMGDEB_00566	LKHMGDEB_00566	hypothetical protein	S	0.0967752	0.844165	1.08599	0.00337009	-0.0895745	0.930725	0.992343	0.00604691
LKHMGDEB_00567	pyrDA	Dihydroorotate dehydrogenase A (fumarate)	F	0.530997	0.218039	1.26102	0.000794104	-0.439169	0.564688	0.846315	0.02317
LKHMGDEB_00568	nylA	6-aminohexanoate-cyclic-dimer hydrolase	J	1.155	0.00253282	0.672654	0.0613187	-0.0888794	0.92768	0.0872046	0.829233
LKHMGDEB_00569	yckB	putative ABC transporter extracellular-binding protein YckB	ET	1.31792	0.00178036	0.519248	0.2055	0.364464	0.676988	0.151269	0.733353
LKHMGDEB_00570	yecS_2	L-cystine transport system permease protein YecS	P	1.36298	0.00049281	0.559337	0.143248	0.298075	0.73323	0.216972	0.605234
LKHMGDEB_00571	LKHMGDEB_00571	hypothetical protein	-	0.723267	0.131156	0.749738	0.0821627	0.0404649	0.97401	0.212388	0.662125
LKHMGDEB_00572	LKHMGDEB_00572	hypothetical protein	-	0.523207	0.209665	0.439554	0.255763	-0.0322428	0.975597	0.263799	0.518541
LKHMGDEB_00573	LKHMGDEB_00573	hypothetical protein	K	0.515262	0.194587	0.415131	0.259974	-0.0422873	0.967082	0.303087	0.423315
LKHMGDEB_00574	gmk_1	Guanylate kinase	F	-0.548478	0.304689	-0.456154	0.357779	0.671411	0.456388	-1.37707	0.00222811
LKHMGDEB_00575	nupC	Nucleoside permease NupC	F	0.727325	0.129916	0.688173	0.112614	0.339027	0.73323	-0.0535375	0.911834
LKHMGDEB_00576	LKHMGDEB_00576	hypothetical protein	S	0.838181	0.00679908	0.506122	0.0775033	0.104992	0.895011	0.382627	0.189651
LKHMGDEB_00577	LKHMGDEB_00577	hypothetical protein	-	0.895218	0.000262926	1.29974	8.68072e-09	-0.0126623	0.986632	1.17238	8.06762666843443e-08
LKHMGDEB_00578	LKHMGDEB_00578	hypothetical protein	-	-0.00776565	0.98571	0.585387	0.0607196	0.171932	0.825158	0.327905	0.314875
LKHMGDEB_00579	LKHMGDEB_00579	hypothetical protein	-	0.0581434	0.860128	0.472068	0.0634961	0.169269	0.769963	0.379127	0.138131
LKHMGDEB_00580	LKHMGDEB_00580	hypothetical protein	S	-0.154129	0.695422	-0.3776	0.259703	0.646909	0.187587	-0.105983	0.763249
LKHMGDEB_00581	LKHMGDEB_00581	hypothetical protein	S	-0.613048	0.147618	-0.73381	0.0562197	0.595045	0.389026	-0.180951	0.670502
LKHMGDEB_00582	LKHMGDEB_00582	hypothetical protein	P	-0.718756	0.00469741	-0.796918	0.000624101	0.485017	0.187067	-0.40051	0.0864167
LKHMGDEB_00583	ygaZ_1	Inner membrane protein YgaZ	E	0.186097	0.565648	0.0929022	0.761835	0.257037	0.655874	-0.215514	0.459761
LKHMGDEB_00584	LKHMGDEB_00584	hypothetical protein	S	0.103431	0.788887	-0.0861751	0.80735	0.129539	0.872577	-0.481205	0.118818
LKHMGDEB_00585	murJ_1	Lipid II flippase MurJ	S	0.515526	0.131156	0.561488	0.0670682	0.284416	0.66809	0.590118	0.048857
LKHMGDEB_00586	degV	Protein DegV	S	0.469836	0.181654	0.726037	0.0193918	-0.0185768	0.98498	0.960412	0.00124252
LKHMGDEB_00587	LKHMGDEB_00587	hypothetical protein	-	0.778394	0.0549828	0.650916	0.0772372	-0.183029	0.845393	0.58838	0.108137
LKHMGDEB_00588	LKHMGDEB_00588	hypothetical protein	P	0.56176	0.156284	0.442553	0.226732	-0.430428	0.53733	0.20176	0.610407
LKHMGDEB_00589	malL_2	Oligo-1,6-glucosidase	G	0.501362	0.0698323	0.635985	0.00992397	-0.293001	0.553741	0.3696	0.142302
LKHMGDEB_00590	LKHMGDEB_00590	hypothetical protein	S	0.942356	0.0378587	0.504212	0.24054	-0.563564	0.481862	1.26462	0.0012163
LKHMGDEB_00591	hmpT	Thiamine precursor transporter HmpT	S	1.11146	0.0276902	0.855223	0.0625824	-0.0984407	0.938392	1.75964	3.56892655214135e-05
LKHMGDEB_00592	pdxK	Pyridoxine kinase	H	1.1934	0.00467321	0.842725	0.0307785	-0.0700202	0.94708	1.78695	7.29656513575469e-07
LKHMGDEB_00593	menE	2-succinylbenzoate--CoA ligase	IQ	0.21808	0.4033	0.423875	0.0600257	-0.520344	0.11945	0.51891	0.0166303
LKHMGDEB_00594	polC_1	DNA polymerase III PolC-type	L	0.647781	0.14685	1.60876	3.90445e-05	-0.311486	0.739109	1.00857	0.0085008
LKHMGDEB_00595	LKHMGDEB_00595	hypothetical protein	J	-0.0100674	0.982999	-0.355909	0.317506	-0.192036	0.81778	-0.130601	0.728211
LKHMGDEB_00596	tsaE	tRNA threonylcarbamoyladenosine biosynthesis protein TsaE	S	0.140983	0.757597	-0.186352	0.647677	-0.0690771	0.943315	0.27437	0.483676
LKHMGDEB_00597	pta	Phosphate acetyltransferase	C	1.0802	0.0164647	1.26472	0.00163787	-0.264224	0.779662	1.54979	4.97379480764177e-05
LKHMGDEB_00598	ung	Uracil-DNA glycosylase	L	0.385956	0.242888	0.917638	0.00149399	-0.124477	0.87368	1.25608	3.71011036613295e-06
LKHMGDEB_00599	ywpJ_1	Phosphatase YwpJ	S	0.717523	0.0729095	0.707943	0.0488157	0.0679335	0.944617	0.792932	0.0233337
LKHMGDEB_00600	LKHMGDEB_00600	hypothetical protein	-	0.336658	0.371096	0.475647	0.152969	-0.229389	0.758179	0.651894	0.041092
LKHMGDEB_00601	LKHMGDEB_00601	hypothetical protein	K	0.594084	0.0612261	1.03705	0.000219144	-0.0865738	0.918824	1.14059	1.86250354574697e-05
LKHMGDEB_00602	LKHMGDEB_00602	hypothetical protein	-	0.0791414	0.811309	0.703751	0.00597671	0.0783248	0.919026	0.723345	0.00336063
LKHMGDEB_00603	LKHMGDEB_00603	hypothetical protein	-	-0.253503	0.368538	0.015511	0.960611	0.615511	0.0683801	-0.153878	0.57257
LKHMGDEB_00604	LKHMGDEB_00604	hypothetical protein	E	-0.450169	0.12826	-0.166137	0.567351	0.872148	0.00435268	-0.370342	0.167968
LKHMGDEB_00605	pnuC	Nicotinamide riboside transporter PnuC	H	1.1167	0.0408699	0.608286	0.236222	-0.240531	0.848512	0.343511	0.529543
LKHMGDEB_00606	LKHMGDEB_00606	hypothetical protein	-	-0.0329542	0.933787	-1.07239	0.000372831	0.454638	0.432121	-0.986036	0.000667816
LKHMGDEB_00607	pcp	Pyrrolidone-carboxylate peptidase	O	0.475236	0.106366	0.616769	0.0183574	-0.237501	0.680293	0.803718	0.00133258
LKHMGDEB_00608	LKHMGDEB_00608	hypothetical protein	S	0.368041	0.304435	0.231875	0.492803	-0.0732765	0.931888	0.437542	0.17118
LKHMGDEB_00609	LKHMGDEB_00609	hypothetical protein	S	0.468385	0.327893	0.389762	0.379735	-0.0181432	0.990892	0.820458	0.0452125
LKHMGDEB_00610	sugE	Quaternary ammonium compound-resistance protein SugE	U	-0.563948	0.1807	-1.4552	0.000153653	0.965859	0.0531599	-1.43568	7.28168863654935e-05
LKHMGDEB_00611	btuD_3	Vitamin B12 import ATP-binding protein BtuD	V	-0.0944449	0.783217	0.163473	0.580034	-0.193273	0.754635	0.239609	0.402538
LKHMGDEB_00612	LKHMGDEB_00612	hypothetical protein	S	0.191377	0.598134	0.21245	0.510199	0.0594131	0.942248	0.369161	0.231505
LKHMGDEB_00613	arcD1_1	Arginine/ornithine antiporter ArcD1	E	0.0788154	0.847206	0.22282	0.508887	0.118124	0.891842	0.206521	0.551001
LKHMGDEB_00614	LKHMGDEB_00614	Putative NrdI-like protein	F	0.897856	0.0358922	0.758311	0.0510689	0.663257	0.337347	0.64741	0.0942015
LKHMGDEB_00615	LKHMGDEB_00615	hypothetical protein	G	0.560205	0.134513	-0.534943	0.11589	0.121938	0.895862	-0.594571	0.0735284
LKHMGDEB_00616	murQ	N-acetylmuramic acid 6-phosphate etherase	G	-0.232581	0.404954	-0.984239	6.15599e-05	-0.490278	0.205523	-0.870821	0.000165005
LKHMGDEB_00617	LKHMGDEB_00617	hypothetical protein	S	-0.435669	0.238003	-0.992442	0.00259255	-0.196995	0.804927	-0.89564	0.00486189
LKHMGDEB_00618	pspB	Putative phosphoserine phosphatase 2	G	0.338758	0.450965	0.848304	0.0256216	0.29838	0.738737	1.00431	0.00617327
LKHMGDEB_00619	eat(A)	ABC-F type ribosomal protection protein Eat(A)	S	-0.880385	0.00784631	-0.427266	0.170182	0.283266	0.662458	-0.812982	0.00531751
LKHMGDEB_00620	garK	Glycerate 2-kinase	G	-0.46011	0.131156	-0.315751	0.26701	-0.230146	0.708628	-0.646716	0.0143513
LKHMGDEB_00621	panE_1	2-dehydropantoate 2-reductase	H	0.435808	0.180074	0.68201	0.0174462	-0.105515	0.895862	0.848323	0.00206005
LKHMGDEB_00622	LKHMGDEB_00622	hypothetical protein	S	-0.262821	0.534189	0.400441	0.273588	-0.318797	0.676988	-0.357687	0.33476
LKHMGDEB_00623	yvbW	putative amino acid permease YvbW	E	-0.395834	0.355619	-0.536477	0.158993	-0.131795	0.900671	-0.876968	0.0149573
LKHMGDEB_00624	LKHMGDEB_00624	hypothetical protein	S	0.25858	0.681084	1.76264	0.000398195	0.364476	0.754904	1.56341	0.00119371
LKHMGDEB_00625	nhaC_2	Na(+)/H(+) antiporter NhaC	C	0.284639	0.552305	0.169571	0.701405	0.192397	0.848512	0.310381	0.473798
LKHMGDEB_00626	abgB	p-aminobenzoyl-glutamate hydrolase subunit B	S	-0.918236	0.0166891	-1.65322	1.76511e-06	-0.18144	0.83649	-1.50821	3.89098138685483e-06
LKHMGDEB_00627	metQ_1	D-methionine-binding lipoprotein MetQ	M	-0.559372	0.238355	-1.73982	4.14896e-05	-0.193452	0.858748	-2.49415	5.84844940666598e-10
LKHMGDEB_00628	metP_1	Methionine import system permease protein MetP	P	-0.926359	0.149236	-1.69383	0.00333693	-0.440141	0.739278	-2.61206	2.50133482748835e-06
LKHMGDEB_00629	metN	Methionine import ATP-binding protein MetN	P	-0.91591	0.0971337	-2.52107	2.69485e-07	-0.341932	0.764903	-3.33159	2.06503798296177e-12
LKHMGDEB_00630	LKHMGDEB_00630	hypothetical protein	-	0.501317	0.149236	0.32304	0.322644	-0.010077	0.99247	0.137805	0.694698
LKHMGDEB_00631	LKHMGDEB_00631	Phosphorylated carbohydrates phosphatase	S	0.125906	0.738252	-0.054748	0.878934	-0.343164	0.564688	-0.392738	0.201046
LKHMGDEB_00632	mgtA	Magnesium-transporting ATPase, P-type 1	P	-1.89656	0.0554535	-0.964243	0.300007	-0.737162	0.719926	-2.68549	0.00154996
LKHMGDEB_00633	ndk	Nucleoside diphosphate kinase	F	0.391909	0.435131	1.46163	0.000494805	-0.012421	0.992999	0.997134	0.0160858
LKHMGDEB_00634	LKHMGDEB_00634	hypothetical protein	K	0.120319	0.693675	0.00444887	0.989147	0.300236	0.529628	0.104396	0.708321
LKHMGDEB_00635	ltaS1_1	Lipoteichoic acid synthase 1	M	-0.322565	0.452367	0.60679	0.0992358	-0.107424	0.920002	0.00817872	0.983676
LKHMGDEB_00636	LKHMGDEB_00636	hypothetical protein	-	0.0460028	0.887143	-0.187306	0.489128	-0.323794	0.501704	0.0356146	0.901041
LKHMGDEB_00637	gmuD_2	6-phospho-beta-glucosidase GmuD	G	-0.466891	0.134513	-1.04329	0.000199876	-0.490207	0.315234	-0.951529	0.000358972
LKHMGDEB_00638	rbsR	Ribose operon repressor	K	-0.77981	0.0466208	-1.38027	0.000104127	-0.359043	0.624717	-1.43402	1.91667045787394e-05
LKHMGDEB_00639	LKHMGDEB_00639	hypothetical protein	-	0.418979	0.244163	0.57916	0.0732339	-0.629364	0.24899	0.164319	0.649776
LKHMGDEB_00640	LKHMGDEB_00640	hypothetical protein	-	0.807508	0.0384305	0.883411	0.0119098	-0.0334461	0.97401	0.521556	0.145583
LKHMGDEB_00641	LKHMGDEB_00641	Deoxyguanosine kinase	F	-0.549072	0.230439	-0.827699	0.0413112	-0.872484	0.162915	-0.966296	0.0138967
LKHMGDEB_00642	LKHMGDEB_00642	hypothetical protein	F	-0.657974	0.265632	-0.970617	0.0644993	-1.19382	0.122732	-0.926151	0.0734846
LKHMGDEB_00643	yvdD	LOG family protein YvdD	S	-0.399116	0.552622	-1.01213	0.0742997	-1.25772	0.135033	-1.10099	0.0463635
LKHMGDEB_00644	LKHMGDEB_00644	hypothetical protein	-	0.210641	0.608186	0.177603	0.637273	-0.445032	0.498751	-0.00128611	0.996724
LKHMGDEB_00645	fruA_1	PTS system fructose-specific EIIB'BC component	G	0.206265	0.638752	0.181036	0.648675	-0.454137	0.517615	0.297272	0.439678
LKHMGDEB_00646	LKHMGDEB_00646	hypothetical protein	K	0.205902	0.433115	0.74937	0.000651132	-0.22665	0.629267	0.670771	0.00161858
LKHMGDEB_00647	bglH_3	Aryl-phospho-beta-D-glucosidase BglH	G	-0.490804	0.0542876	-0.321548	0.173101	-0.577779	0.0719953	-0.466876	0.0378692
LKHMGDEB_00648	bglF_3	PTS system beta-glucoside-specific EIIBCA component	G	-1.05721	0.0307154	-1.38973	0.00149399	-0.518204	0.553741	-2.26499	4.45013510830236e-08
LKHMGDEB_00650	licT_1	Transcription antiterminator LicT	K	-0.629328	0.0868863	-0.604306	0.0735788	0.155441	0.848656	-1.94964	2.75545773636709e-09
LKHMGDEB_00651	LKHMGDEB_00651	hypothetical protein	M	0.363248	0.272004	0.511391	0.0821448	-0.441459	0.432121	0.594075	0.0374492
LKHMGDEB_00652	LKHMGDEB_00652	hypothetical protein	S	0.37397	0.295451	0.321364	0.333692	-0.494814	0.405745	0.552189	0.0767376
LKHMGDEB_00653	LKHMGDEB_00653	hypothetical protein	K	-1.7429	0.0844914	-2.11895	0.0250883	-1.11481	NA	-4.31484	0.000116666
LKHMGDEB_00654	LKHMGDEB_00654	hypothetical protein	T	0.25967	0.546303	0.376847	0.316511	-0.123394	0.90451	0.338775	0.372201
LKHMGDEB_00655	LKHMGDEB_00655	hypothetical protein	KT	0.612724	0.0940462	0.729539	0.0256216	0.0188577	0.985081	1.0259	0.000963255
LKHMGDEB_00656	LKHMGDEB_00656	hypothetical protein	S	-0.190359	0.65163	0.106203	0.787706	-0.465695	0.481862	-0.0139165	0.970671
LKHMGDEB_00657	LKHMGDEB_00657	hypothetical protein	S	-0.930608	0.082625	-1.77665	0.000382134	-0.320483	0.769963	-1.83219	0.000102615
LKHMGDEB_00658	LKHMGDEB_00658	hypothetical protein	S	-0.889493	0.115281	-1.91287	0.000225258	-0.270872	0.829447	-2.67673	9.26235843738584e-08
LKHMGDEB_00659	LKHMGDEB_00659	hypothetical protein	-	-1.11453	0.0224728	-1.85336	2.26265e-05	-0.625525	0.46338	-2.94739	1.1425813939447e-12
LKHMGDEB_00660	LKHMGDEB_00660	Putative lipid kinase	I	0.0170795	0.974162	0.684736	0.0616072	-0.26444	0.754635	0.713786	0.0459873
LKHMGDEB_00661	LKHMGDEB_00661	hypothetical protein	-	0.356031	0.448885	0.812622	0.0418732	0.0975094	0.928996	0.841679	0.0309484
LKHMGDEB_00662	prsA_1	Foldase protein PrsA	M	-0.407602	0.494696	-0.316718	0.566975	0.23783	0.851841	-1.20379	0.0135745
LKHMGDEB_00663	LKHMGDEB_00663	hypothetical protein	-	-0.459239	0.350553	-0.956623	0.0281272	-0.45968	0.593226	-0.807435	0.0577974
LKHMGDEB_00664	yknY	putative ABC transporter ATP-binding protein YknY	V	-0.171968	0.709248	-0.582662	0.127884	-0.0450835	0.966422	-0.660897	0.074607
LKHMGDEB_00665	LKHMGDEB_00665	hypothetical protein	-	-0.382533	0.396211	-0.524099	0.192725	-0.42914	0.583118	-0.503243	0.207392
LKHMGDEB_00666	LKHMGDEB_00666	hypothetical protein	K	0.345444	0.188434	0.112667	0.667249	-0.232713	0.640137	0.530645	0.0192458
LKHMGDEB_00667	rfbC_1	dTDP-4-dehydrorhamnose 3,5-epimerase	F	-0.487072	0.315386	-0.658169	0.127378	0.133746	0.912821	-0.00735332	0.987454
LKHMGDEB_00668	LKHMGDEB_00668	hypothetical protein	S	-0.894673	0.0101599	-0.511219	0.112757	-0.0028777	0.997098	-0.0232792	0.948863
LKHMGDEB_00669	LKHMGDEB_00669	hypothetical protein	S	-0.564429	0.295451	-0.369163	0.469671	0.183532	0.8903	-0.32041	0.541518
LKHMGDEB_00670	LKHMGDEB_00670	hypothetical protein	M	-0.406763	0.402763	-0.182906	0.692403	0.124068	0.919569	-0.307464	0.501971
LKHMGDEB_00671	LKHMGDEB_00671	hypothetical protein	E	-0.516117	0.26018	-0.123442	0.790952	-0.0475756	0.967156	-0.317028	0.471602
LKHMGDEB_00672	LKHMGDEB_00672	hypothetical protein	JM	-0.487291	0.246985	-0.291558	0.469259	0.0539943	0.959428	-0.66894	0.0713441
LKHMGDEB_00673	hisB	Histidine biosynthesis bifunctional protein HisB	EJM	-0.692965	0.146507	-0.538161	0.221606	0.0530191	0.965613	-1.00223	0.0149778
LKHMGDEB_00674	LKHMGDEB_00674	hypothetical protein	S	-0.434657	0.358657	-0.488702	0.253563	0.0493089	0.967082	-0.965197	0.015239
LKHMGDEB_00675	LKHMGDEB_00675	hypothetical protein	-	-0.354537	0.478872	-0.300443	0.509709	0.216406	0.840143	-1.07535	0.00823565
LKHMGDEB_00676	mshA_1	D-inositol-3-phosphate glycosyltransferase	-	-0.234492	0.631114	-0.0467334	0.92262	0.455161	0.564688	-1.06704	0.00531186
LKHMGDEB_00677	LKHMGDEB_00677	hypothetical protein	M	-0.459688	0.372115	-0.220749	0.655246	0.0477709	0.970822	-1.2553	0.00331477
LKHMGDEB_00678	cysE_1	Serine acetyltransferase	E	-0.570277	0.367358	-0.458895	0.433463	0.244427	0.863474	-1.65288	0.00177491
LKHMGDEB_00679	LKHMGDEB_00679	hypothetical protein	-	-0.261159	0.69802	-0.448184	0.441674	0.0707116	0.962844	-1.42355	0.00713807
LKHMGDEB_00680	mshA_2	D-inositol-3-phosphate glycosyltransferase	-	-0.812766	0.215798	-0.567795	0.356828	0.0635648	0.970375	-1.61827	0.00373126
LKHMGDEB_00681	wecG	UDP-N-acetyl-D-mannosaminuronic acid transferase	M	-0.896989	0.187118	-0.561382	0.382564	-0.20826	0.90451	-2.01011	0.000459699
LKHMGDEB_00682	gerKI	dTDP-4-oxo-6-deoxy-D-allose reductase	GM	-0.48268	0.495391	-0.302513	0.648554	-0.0495787	0.976977	-1.80483	0.00152498
LKHMGDEB_00683	gmhA	Phosphoheptose isomerase	G	-0.726093	0.275447	-0.530927	0.39594	-0.116443	0.942248	-1.94402	0.000471231
LKHMGDEB_00684	hddA	D-glycero-alpha-D-manno-heptose 7-phosphate kinase	JM	-0.585374	0.381516	-0.289955	0.651093	0.0665344	0.968406	-1.64642	0.00296297
LKHMGDEB_00685	ugd	UDP-glucose 6-dehydrogenase	M	-0.4873	0.485819	-0.157764	0.81776	0.00612399	0.997098	-1.65957	0.00324764
LKHMGDEB_00686	LKHMGDEB_00686	IS982 family transposase ISEfm1	L	0.126228	0.629884	0.544538	0.0100155	0.0298765	0.960177	0.131111	0.582607
LKHMGDEB_00687	wecA	UDP-N-acetylgalactosamine-undecaprenyl-phosphateN-acetylgalactosaminephosphotransferase	M	-0.173653	0.641806	0.165552	0.62127	-0.275311	0.676988	0.94811	0.000971138
LKHMGDEB_00688	ywqE	Tyrosine-protein phosphatase YwqE	GM	-0.107077	0.751516	0.294687	0.289326	-0.385926	0.456216	0.760579	0.00281831
LKHMGDEB_00689	ywqD	Tyrosine-protein kinase YwqD	D	-0.16962	0.74858	0.211407	0.648148	-0.71112	0.342181	0.054364	0.908681
LKHMGDEB_00690	ywqC	putative capsular polysaccharide biosynthesis protein YwqC	M	0.0751795	0.883446	0.235332	0.590892	-0.464726	0.55585	0.289426	0.506417
LKHMGDEB_00691	tagU	Polyisoprenyl-teichoic acid--peptidoglycan teichoic acid transferase TagU	K	0.278539	0.58475	0.277412	0.546094	-0.424812	0.629267	0.262047	0.578617
LKHMGDEB_00692	LKHMGDEB_00692	hypothetical protein	-	0.393184	0.435364	0.480552	0.283769	-0.494531	0.564321	0.481228	0.282319
LKHMGDEB_00693	glyS	Glycine--tRNA ligase beta subunit	J	-0.0460121	0.937994	-0.275106	0.577716	-0.336193	0.744864	0.11097	0.827607
LKHMGDEB_00694	glyQ	Glycine--tRNA ligase alpha subunit	J	0.105078	0.88	0.161969	0.791165	-0.329848	0.796629	0.110244	0.853065
LKHMGDEB_00695	recO	DNA repair protein RecO	L	-1.43926	2.97833773881763e-11	-0.553248	0.0127566	0.712313	0.00899883	-0.974972	2.74420749641958e-06
LKHMGDEB_00696	era	GTPase Era	S	-0.46528	0.146382	-0.0994961	0.75982	0.10903	0.891768	0.00197707	0.995361
LKHMGDEB_00697	dgkA	Undecaprenol kinase	M	-0.169138	0.622715	0.080519	0.803101	0.171874	0.797687	0.188621	0.542051
LKHMGDEB_00698	ybeY	Endoribonuclease YbeY	S	-0.0198486	0.968911	0.261261	0.48414	0.06419	0.945391	0.413797	0.250453
LKHMGDEB_00699	pgpH	Cyclic-di-AMP phosphodiesterase PgpH	S	-0.093044	0.820683	0.117647	0.745622	0.156505	0.848371	0.12613	0.725592
LKHMGDEB_00700	LKHMGDEB_00700	PhoH-like protein	T	0.539763	0.295175	0.343286	0.481361	-0.0424076	0.97401	0.22178	0.665194
LKHMGDEB_00701	brnQ_1	Branched-chain amino acid transport system 2 carrier protein	U	0.0446197	0.918394	-0.862849	0.0100985	0.345135	0.621422	-0.562625	0.0935596
LKHMGDEB_00702	yqeY	putative protein YqeY	S	0.635645	0.0582847	0.81306	0.00652087	0.289465	0.655087	0.899356	0.00179074
LKHMGDEB_00703	rpsU	30S ribosomal protein S21	J	0.458249	0.108506	0.622541	0.0141438	-0.19935	0.739204	0.643437	0.00894506
LKHMGDEB_00704	zur	Zinc-specific metallo-regulatory protein	P	-0.45264	0.28791	0.21522	0.597867	-0.129492	0.90451	-0.639425	0.0912096
LKHMGDEB_00705	yqfL	Putative pyruvate, phosphate dikinase regulatoryprotein	S	0.0975515	0.649008	0.798783	2.29849e-06	-0.207573	0.549972	0.855941	8.58797402962016e-08
LKHMGDEB_00706	czrA	HTH-type transcriptional repressor CzrA	K	0.691863	0.0711906	0.594458	0.0880574	0.212836	0.797687	0.4619	0.191746
LKHMGDEB_00707	pgcA_1	Phosphoglucomutase	G	0.461005	0.158837	0.69637	0.0160867	-0.371993	0.51124	0.756855	0.00693342
LKHMGDEB_00708	trxB	Thioredoxin reductase	C	0.330555	0.488259	0.560442	0.174379	0.0217775	0.986079	0.629011	0.120252
LKHMGDEB_00709	bglH_4	Aryl-phospho-beta-D-glucosidase BglH	G	-0.403876	0.310565	-1.26923	0.000342536	-0.491046	0.472175	-1.81532	7.17192868142387e-08
LKHMGDEB_00710	licH	putative 6-phospho-beta-glucosidase	G	-1.07376	0.0130596	-1.97407	6.11762e-07	-0.871722	0.139838	-3.05779	4.16244909551657e-15
LKHMGDEB_00711	murR_1	HTH-type transcriptional regulator MurR	K	-0.320015	0.535946	-0.369274	0.424747	-0.45527	0.603701	-0.513598	0.250358
LKHMGDEB_00712	bglF_4	PTS system beta-glucoside-specific EIIBCA component	G	-0.84324	0.0120068	-1.64838	2.91078e-08	-0.529197	0.329182	-2.41721	3.80002001438012e-17
LKHMGDEB_00713	licT_2	Transcription antiterminator LicT	K	-0.860816	0.0423299	-1.02367	0.00802995	-0.294852	0.739278	-2.28822	1.06716982489772e-09
LKHMGDEB_00714	yheH	putative multidrug resistance ABC transporter ATP-binding/permease protein YheH	V	-0.0517468	0.908402	-0.783138	0.01971	0.662278	0.231852	-0.533666	0.115189
LKHMGDEB_00715	yheI	putative multidrug resistance ABC transporter ATP-binding/permease protein YheI	V	0.133637	0.796701	-0.76126	0.0660057	0.603541	0.439668	-0.530645	0.207392
LKHMGDEB_00716	LKHMGDEB_00716	hypothetical protein	S	0.434148	0.255607	0.518966	0.131255	-0.274696	0.724721	0.762454	0.020132
LKHMGDEB_00717	mntH	Divalent metal cation transporter MntH	U	-0.0660124	0.927925	-0.0110106	0.988314	0.269035	0.851172	-1.03421	0.0638646
LKHMGDEB_00718	LKHMGDEB_00718	hypothetical protein	-	-0.310486	0.2527	0.303415	0.221912	0.385383	0.388384	0.328569	0.179602
LKHMGDEB_00719	nfo	putative endonuclease 4	L	0.375421	0.107483	-0.00248604	0.992846	-0.706049	0.00540148	0.465353	0.0218546
LKHMGDEB_00720	mtgA	Monofunctional biosynthetic peptidoglycan transglycosylase	M	0.359231	0.150417	0.817866	0.000189632	0.0665226	0.919569	0.504283	0.0200296
LKHMGDEB_00721	LKHMGDEB_00721	hypothetical protein	-	-0.393035	0.643602	-1.25869	0.0828386	0.01239	NA	-1.67152	0.0175793
LKHMGDEB_00722	LKHMGDEB_00722	hypothetical protein	-	-0.146248	0.864316	-1.32626	0.0557979	0.110387	NA	-1.81783	0.00680668
LKHMGDEB_00723	LKHMGDEB_00723	hypothetical protein	-	-2.56858	0.0766157	-0.614621	0.639503	-0.0639938	NA	-5.44273	0.000389498
LKHMGDEB_00724	LKHMGDEB_00724	hypothetical protein	-	-1.21055	0.0333117	-2.14402	6.22319e-05	-0.749476	0.438145	-4.10329	9.00734522951418e-12
LKHMGDEB_00725	LKHMGDEB_00725	hypothetical protein	-	-0.974703	0.137548	-1.32128	0.0333003	-0.393869	NA	-2.25262	0.000397974
LKHMGDEB_00726	LKHMGDEB_00726	hypothetical protein	-	-1.64896	0.0955971	-1.87714	0.0423927	-0.578032	NA	-4.37294	0.000210662
LKHMGDEB_00727	LKHMGDEB_00727	hypothetical protein	-	-1.91574	0.018289	-2.50521	0.00113465	-0.709299	NA	-3.6578	4.10472506531899e-06
LKHMGDEB_00728	ccpA_2	Catabolite control protein A	K	0.12819	0.70875	0.378019	0.178196	-0.16827	0.797687	0.416087	0.132333
LKHMGDEB_00729	pepQ	Xaa-Pro dipeptidase	E	0.797566	0.0188021	0.641378	0.0370343	-0.40088	0.501074	0.831306	0.0049257
LKHMGDEB_00730	LKHMGDEB_00730	hypothetical protein	S	0.1414	0.649008	0.37353	0.147634	-0.240439	0.657833	0.527948	0.0325164
LKHMGDEB_00731	LKHMGDEB_00731	hypothetical protein	S	0.0276422	0.946637	0.56173	0.0737777	-0.367834	0.553741	0.544069	0.0788282
LKHMGDEB_00732	gtaB_2	UTP--glucose-1-phosphate uridylyltransferase	M	0.286772	0.383885	0.509238	0.0760719	-0.306289	0.595292	0.727978	0.00794265
LKHMGDEB_00733	gpsA_2	Glycerol-3-phosphate dehydrogenase [NAD(P)+]	I	0.194096	0.660391	0.477324	0.198603	-0.468055	0.501179	0.533521	0.143352
LKHMGDEB_00734	lgt	Prolipoprotein diacylglyceryl transferase	M	0.411449	0.338767	0.217854	0.595623	0.097554	0.921899	0.464241	0.227464
LKHMGDEB_00735	hprK	HPr kinase/phosphorylase	F	0.645961	0.203458	0.562102	0.229122	0.0110338	0.994055	0.253632	0.615343
LKHMGDEB_00736	LKHMGDEB_00736	IS110 family transposase ISSpn10	L	0.651153	0.0285724	0.432238	0.112812	0.221214	0.720207	0.430022	0.11082
LKHMGDEB_00737	LKHMGDEB_00737	hypothetical protein	V	0.528319	0.0306007	0.0025616	0.992846	-0.184788	0.715846	0.428134	0.0484998
LKHMGDEB_00738	LKHMGDEB_00738	hypothetical protein	V	0.609129	0.00434659	0.398717	0.0442624	-0.108397	0.827782	0.414622	0.0324096
LKHMGDEB_00739	LKHMGDEB_00739	hypothetical protein	-	-0.733949	0.170435	-1.19427	0.0153811	-0.503327	0.600039	-1.09439	0.0206257
LKHMGDEB_00740	LKHMGDEB_00740	hypothetical protein	-	-1.43691	0.054968	-1.21492	0.077081	-1.40717	NA	-1.4771	0.0263273
LKHMGDEB_00741	LKHMGDEB_00741	hypothetical protein	S	-0.968036	0.110887	-1.78719	0.00195534	-0.690436	NA	-2.55127	8.50281028905794e-06
LKHMGDEB_00742	LKHMGDEB_00742	hypothetical protein	K	-1.04073	0.22964	-2.53716	0.00242744	-0.569493	NA	-2.02032	0.00910262
LKHMGDEB_00743	LKHMGDEB_00743	hypothetical protein	K	0.0317071	0.925252	0.2592	0.350242	-0.230918	0.695794	0.255501	0.354924
LKHMGDEB_00744	LKHMGDEB_00744	hypothetical protein	-	0.0421633	0.908402	-0.358813	0.206916	-0.0642163	0.931865	-0.0627428	0.838592
LKHMGDEB_00745	LKHMGDEB_00745	hypothetical protein	S	-1.35333	0.0976225	-1.90831	0.0123053	-0.101199	NA	-2.84289	0.00018961
LKHMGDEB_00746	LKHMGDEB_00746	hypothetical protein	K	0.135457	0.658914	-0.0631737	0.83021	0.229627	0.675271	-0.0367381	0.898244
LKHMGDEB_00747	LKHMGDEB_00747	hypothetical protein	L	0.448629	0.0506791	0.276291	0.199705	0.136491	0.772695	0.629209	0.00137875
LKHMGDEB_00748	Int-Tn	Transposase from transposon Tn916	L	0.512048	0.0844362	0.319154	0.252079	0.239896	0.680293	0.460318	0.0824462
LKHMGDEB_00749	LKHMGDEB_00749	hypothetical protein	O	0.263269	0.444177	0.400277	0.183926	-0.470241	0.389026	0.375633	0.211899
LKHMGDEB_00750	iscU	Iron-sulfur cluster assembly scaffold protein IscU	C	-0.0846821	0.818602	-0.169267	0.596523	-0.605081	0.187587	-0.137596	0.673948
LKHMGDEB_00751	sufS_1	Cysteine desulfurase SufS	E	0.494013	0.0622414	0.473594	0.0472045	-0.423967	0.313403	0.442649	0.0605284
LKHMGDEB_00752	LKHMGDEB_00752	hypothetical protein	O	0.487544	0.0900439	0.635623	0.0130054	-0.39398	0.427166	0.533493	0.0346595
LKHMGDEB_00753	LKHMGDEB_00753	putative ABC transporter ATP-binding protein	O	0.412657	0.146369	0.609504	0.0151912	-0.419915	0.369818	0.737222	0.00224319
LKHMGDEB_00754	metQ_2	Methionine-binding lipoprotein MetQ	M	-0.116726	0.761474	0.0285567	0.937668	-0.398297	0.491185	-0.0672875	0.842188
LKHMGDEB_00755	metP_2	Methionine import system permease protein MetP	U	0.122798	0.79879	-0.43082	0.282385	-0.0907571	0.930653	-0.454461	0.251895
LKHMGDEB_00756	metN2	Methionine import ATP-binding protein MetN 2	P	-0.0450835	0.933313	-0.451302	0.288982	0.143689	0.901488	-0.188792	0.679518
LKHMGDEB_00757	gcvH	Glycine cleavage system H protein	E	0.0430338	0.900621	0.119489	0.679746	-0.104538	0.883706	0.0709244	0.808844
LKHMGDEB_00758	mgsR	Regulatory protein MgsR	P	0.0646152	0.903722	0.461296	0.269401	-0.364966	0.676988	-0.205528	0.649776
LKHMGDEB_00759	rodA	Peptidoglycan glycosyltransferase RodA	D	0.403885	0.194587	0.281408	0.334134	0.0806907	0.920002	0.395477	0.159422
LKHMGDEB_00760	cysL	HTH-type transcriptional regulator CysL	K	0.408805	0.162147	0.445303	0.0900512	-0.0584498	0.936565	0.541978	0.0335177
LKHMGDEB_00761	LKHMGDEB_00761	hypothetical protein	P	-0.171048	0.697564	-0.0569713	0.893711	-0.0724101	0.941077	-0.0247634	0.951039
LKHMGDEB_00762	LKHMGDEB_00762	hypothetical protein	S	-0.505459	0.134513	-0.246315	0.445903	-0.13424	0.863474	-0.0616156	0.854917
LKHMGDEB_00763	ogt	Methylated-DNA--protein-cysteine methyltransferase, constitutive	L	0.10688	0.858757	0.661671	0.158767	0.304385	0.770863	-0.31491	0.536297
LKHMGDEB_00764	yfdH	Prophage bactoprenol glucosyl transferase	M	0.400405	0.272004	0.269361	0.433416	0.0580294	0.94661	0.359201	0.283329
LKHMGDEB_00765	topB_2	DNA topoisomerase 3	L	-0.364158	0.373911	-0.27765	0.46763	0.370784	0.612042	-0.38722	0.296217
LKHMGDEB_00766	LKHMGDEB_00766	hypothetical protein	S	-0.143243	0.788887	-0.0945086	0.847523	0.195685	0.853534	0.369701	0.407775
LKHMGDEB_00767	LKHMGDEB_00767	hypothetical protein	K	0.362266	0.545437	0.279951	0.610586	-0.166981	0.907822	0.521755	0.319026
LKHMGDEB_00768	yjhB_1	Putative metabolite transport protein YjhB	EGP	-0.94927	0.171079	-2.08598	0.000698972	-0.584254	0.659008	-4.47965	3.88343157214515e-13
LKHMGDEB_00769	vioD	Capreomycidine synthase	E	-0.486962	0.234134	-1.59303	1.37061e-05	-0.43026	0.549972	-2.10632	1.18826347651786e-09
LKHMGDEB_00770	arcD1_2	Arginine/ornithine antiporter ArcD1	E	-0.353724	0.42045	-1.12534	0.00250031	-0.285922	0.740791	-2.11548	1.932526649436e-09
LKHMGDEB_00771	mnmA	tRNA-specific 2-thiouridylase MnmA	J	1.12125	0.000648118	0.927985	0.00256628	-0.431994	0.481745	0.839905	0.00515204
LKHMGDEB_00772	LKHMGDEB_00772	hypothetical protein	S	-0.300419	0.498608	0.652034	0.0832223	-0.297249	0.73323	0.257663	0.5336
LKHMGDEB_00773	LKHMGDEB_00773	hypothetical protein	EGP	-0.211092	0.494215	0.157142	0.584034	-0.348323	0.487405	-0.0467835	0.873848
LKHMGDEB_00774	LKHMGDEB_00774	hypothetical protein	EGP	0.25614	0.366323	0.583577	0.0165452	-0.0598654	0.928996	0.307871	0.22216
LKHMGDEB_00775	LKHMGDEB_00775	hypothetical protein	S	0.385599	0.431931	0.97593	0.0188034	-0.426475	0.626101	0.855119	0.0367021
LKHMGDEB_00776	iscS_1	Cysteine desulfurase IscS	E	0.348613	0.503693	0.699165	0.116265	-0.531047	0.539401	0.5302	0.243703
LKHMGDEB_00777	prs2	Putative ribose-phosphate pyrophosphokinase 2	F	0.273656	0.272121	0.649981	0.00263585	-0.0229399	0.971173	0.606506	0.00394603
LKHMGDEB_00778	LKHMGDEB_00778	hypothetical protein	-	-0.334619	0.552309	0.574025	0.238476	-0.358256	0.740791	0.364497	0.474298
LKHMGDEB_00779	pepO	Neutral endopeptidase	O	0.272019	0.398619	0.688504	0.0122375	-0.492099	0.313403	0.572649	0.0347318
LKHMGDEB_00780	LKHMGDEB_00780	hypothetical protein	G	-1.02656	0.00467321	-1.69337	2.48156e-07	-0.343257	0.623544	-2.03502	7.98941862739354e-11
LKHMGDEB_00781	rutB	Peroxyureidoacrylate/ureidoacrylate amidohydrolase RutB	Q	0.202456	0.431118	0.681832	0.00157229	0.255259	0.560643	0.610985	0.00362101
LKHMGDEB_00782	mtnN	5'-methylthioadenosine/S-adenosylhomocysteine nucleosidase	E	-0.0873022	0.77105	0.37795	0.112614	-0.165536	0.758179	0.135387	0.606694
LKHMGDEB_00783	LKHMGDEB_00783	hypothetical protein	-	-1.59319	0.0156558	-1.61646	0.00787438	-0.792569	NA	-2.83099	4.80676579290076e-06
LKHMGDEB_00784	act	Methanol dehydrogenase activator	L	-0.295483	0.282765	0.184116	0.479291	-0.169783	0.758179	-0.232903	0.364426
LKHMGDEB_00785	LKHMGDEB_00785	hypothetical protein	S	0.396815	0.441141	0.546679	0.230199	0.38451	0.697069	0.0759372	0.878158
LKHMGDEB_00786	LKHMGDEB_00786	TelA-like protein	P	0.0909793	0.858996	-0.0570628	0.902546	0.627625	0.389026	-0.83446	0.0296811
LKHMGDEB_00787	yhdG	putative amino acid permease YhdG	E	0.400473	0.200883	0.0869584	0.785906	0.508382	0.291473	-0.361732	0.205459
LKHMGDEB_00788	glcU_1	putative glucose uptake protein GlcU	G	0.447221	0.299522	0.0426404	0.925638	0.16492	0.867569	0.282127	0.496819
LKHMGDEB_00789	graS	Sensor histidine kinase GraS	T	0.115262	0.814054	0.679597	0.0787637	-0.279249	0.754635	0.274378	0.517149
LKHMGDEB_00790	graR	Response regulator protein GraR	K	0.103263	0.845176	0.513993	0.219225	-0.208181	0.839721	0.523315	0.206279
LKHMGDEB_00791	LKHMGDEB_00791	hypothetical protein	M	-1.31243	0.0562327	-1.76768	0.00433736	-0.472026	0.739278	-3.37254	3.13203051486191e-08
LKHMGDEB_00792	LKHMGDEB_00792	hypothetical protein	M	-1.27914	0.0597737	-2.37844	0.000108495	-0.70273	0.56391	-4.50488	5.93250895451501e-13
LKHMGDEB_00793	LKHMGDEB_00793	hypothetical protein	M	-1.02973	0.105413	-1.77841	0.00175951	-0.699784	0.529323	-3.77755	2.44996779669595e-11
LKHMGDEB_00794	LKHMGDEB_00794	hypothetical protein	M	-1.20262	0.0351378	-1.792	0.000414487	-0.64203	0.523494	-2.84875	2.6761648238451e-09
LKHMGDEB_00795	LKHMGDEB_00795	hypothetical protein	I	-0.755568	0.16426	-0.757097	0.13209	-0.10401	0.937957	-0.733186	0.136442
LKHMGDEB_00796	LKHMGDEB_00796	hypothetical protein	S	-0.703224	0.186664	-1.33565	0.00574481	-0.318518	0.769963	-0.565447	0.250185
LKHMGDEB_00797	araQ_2	L-arabinose transport system permease protein AraQ	P	-0.581728	0.146369	-1.10926	0.00191045	-0.130537	0.895011	-0.693169	0.0488653
LKHMGDEB_00798	lacF_3	Lactose transport system permease protein LacF	P	-0.461405	0.218757	-1.16177	0.000542649	-0.191499	0.817593	-0.80251	0.0136423
LKHMGDEB_00799	araN_1	putative arabinose-binding protein	G	-0.567642	0.16426	-1.08666	0.00307193	-0.566237	0.407876	-0.963946	0.00648336
LKHMGDEB_00800	ydbD	putative manganese catalase	P	-0.302735	0.547468	0.146453	0.75982	-0.629661	0.432121	0.325884	0.471862
LKHMGDEB_00801	LKHMGDEB_00801	hypothetical protein	-	-0.260569	0.496362	-0.0517264	0.894752	0.454404	0.46338	0.104239	0.771937
LKHMGDEB_00802	LKHMGDEB_00802	hypothetical protein	-	-0.721685	0.0924372	-1.09338	0.00545183	-0.360012	0.658941	-1.23596	0.000996891
LKHMGDEB_00803	LKHMGDEB_00803	hypothetical protein	-	-0.270817	0.668887	-1.50814	0.00586113	-0.0778747	0.957014	-2.56202	3.14437394721122e-06
LKHMGDEB_00804	btuD_4	Vitamin B12 import ATP-binding protein BtuD	V	-0.58723	0.215798	-0.579878	0.181906	-0.528481	0.519925	-1.32354	0.00107828
LKHMGDEB_00805	LKHMGDEB_00805	hypothetical protein	S	-0.223446	0.668602	-1.03861	0.0143418	-0.258177	0.801352	-1.21325	0.002961
LKHMGDEB_00806	arlR_1	Response regulator ArlR	T	-0.0604957	0.840643	-0.169259	0.501436	-0.473073	0.204526	-0.454448	0.0475622
LKHMGDEB_00807	rcsC_2	Sensor histidine kinase RcsC	T	-0.228132	0.496893	-0.459048	0.115314	-0.0956026	0.90704	-0.658732	0.0178727
LKHMGDEB_00808	mutS_1	DNA mismatch repair protein MutS	L	0.41012	0.161117	0.111312	0.700894	-0.415138	0.394163	0.366726	0.167335
LKHMGDEB_00809	LKHMGDEB_00809	hypothetical protein	-	-0.135866	0.861877	-1.05948	0.103916	0.299494	NA	-0.578009	0.374291
LKHMGDEB_00810	yadG	putative ABC transporter ATP-binding protein YadG	V	0.421089	0.182053	-0.328855	0.261937	0.341633	0.53733	0.305582	0.297063
LKHMGDEB_00811	yadH	Inner membrane transport permease YadH	U	0.485381	0.0656221	-0.231473	0.35772	0.524262	0.141618	0.339552	0.159138
LKHMGDEB_00812	dus_1	putative tRNA-dihydrouridine synthase	J	-0.340832	0.463673	-0.669395	0.0917226	0.858236	0.149329	-1.75667	1.6161967045202e-06
LKHMGDEB_00813	LKHMGDEB_00813	Zinc-type alcohol dehydrogenase-like protein	C	-0.284035	0.555256	-0.312452	0.470077	0.397036	0.635493	-0.710284	0.0747991
LKHMGDEB_00814	LKHMGDEB_00814	hypothetical protein	S	1.00796	0.0446115	1.12778	0.0122094	0.350951	0.739278	0.93533	0.0350854
LKHMGDEB_00815	ygaZ_2	Inner membrane protein YgaZ	E	0.736323	0.145806	0.936013	0.0372704	-0.00710111	0.996848	0.554378	0.234012
LKHMGDEB_00816	xylB_1	Xylulose kinase	G	-0.944001	0.199134	-1.7384	0.00891265	-0.174688	0.920002	-3.72928	4.87014523182422e-08
LKHMGDEB_00817	LKHMGDEB_00817	hypothetical protein	S	-0.447851	0.226684	-0.499332	0.138628	-0.244919	0.744864	-0.78306	0.0144184
LKHMGDEB_00818	LKHMGDEB_00818	hypothetical protein	K	-1.10453	0.0187328	-0.949852	0.0261098	-0.732502	0.331665	-1.38248	0.000696145
LKHMGDEB_00819	LKHMGDEB_00819	hypothetical protein	K	-0.251133	0.536837	-0.148053	0.694298	-0.203495	0.804927	0.83253	0.00995218
LKHMGDEB_00820	ywnA	Putative HTH-type transcriptional regulator YwnA	K	0.615933	0.180524	0.767299	0.0625824	-0.192455	0.853655	0.72814	0.0724998
LKHMGDEB_00821	qorB	Quinone oxidoreductase 2	GM	-0.803766	0.0351378	-1.38201	7.24869e-05	0.0491171	0.959428	-1.40394	1.81124626584423e-05
LKHMGDEB_00822	LKHMGDEB_00822	hypothetical protein	-	-1.71968	0.115281	-1.30306	0.195468	0.101914	NA	-3.16912	0.00275911
LKHMGDEB_00823	ptsG_2	PTS system glucose-specific EIICBA component	G	-0.528319	0.232752	-1.57172	5.06028e-05	1.68368	9.14963e-05	-1.79869	8.6797958915312e-07
LKHMGDEB_00824	sacY	Levansucrase and sucrase synthesis operon antiterminator	K	-0.504632	0.180524	-1.87179	1.11245e-08	1.54	1.52236e-05	-2.00993	1.79332609465039e-10
LKHMGDEB_00825	hdfR_2	HTH-type transcriptional regulator HdfR	K	-0.488925	0.184002	-0.674928	0.0404125	-0.432255	0.491185	-1.09666	0.000453219
LKHMGDEB_00826	LKHMGDEB_00826	Putative acetyltransferase	S	-0.685035	0.139646	-0.954126	0.0217168	-0.392927	0.656551	-1.79519	5.00177791956157e-06
LKHMGDEB_00827	LKHMGDEB_00827	putative oxidoreductase	S	-0.305474	0.454882	0.239074	0.524212	-0.178458	0.839721	0.620779	0.0702341
LKHMGDEB_00828	LKHMGDEB_00828	hypothetical protein	MNU	0.330452	0.425038	0.486518	0.180821	-0.321873	0.676988	1.05596	0.00174471
LKHMGDEB_00829	LKHMGDEB_00829	hypothetical protein	K	0.408398	0.24717	-0.00397021	0.992642	-0.0255876	0.977804	0.177692	0.614252
LKHMGDEB_00830	yodC	Putative NAD(P)H nitroreductase YodC	C	-0.00302201	0.994428	-0.456965	0.100035	0.0324242	0.967082	-0.394236	0.155642
LKHMGDEB_00831	msr(C)	ABC-F type ribosomal protection protein Msr(C)	S	-1.23377	0.00157606	-1.69643	2.87368e-06	0.0854944	0.931865	-2.33625	1.34033086569086e-11
LKHMGDEB_00832	LKHMGDEB_00832	hypothetical protein	-	0.746348	0.0205517	-0.771729	0.00941414	0.465767	0.394163	0.0879567	0.789143
LKHMGDEB_00833	LKHMGDEB_00833	hypothetical protein	K	-0.198268	0.626398	0.593883	0.0742997	-0.366051	0.583754	0.518411	0.118452
LKHMGDEB_00834	yfmO_1	Multidrug efflux protein YfmO	EGP	-1.30238	0.059166	-2.41245	0.00023666	-0.203211	NA	-5.03157	1.79829401033218e-09
LKHMGDEB_00835	yfmO_2	Multidrug efflux protein YfmO	EGP	-1.309	0.0555372	-2.02564	0.000946551	-0.327348	0.832757	-3.86204	1.43119185601685e-10
LKHMGDEB_00836	LKHMGDEB_00836	hypothetical protein	-	0.257967	0.6547	0.372315	0.460409	0.749101	0.388384	0.751944	0.108049
LKHMGDEB_00837	LKHMGDEB_00837	hypothetical protein	-	0.273269	0.383885	0.613937	0.023066	0.133876	0.846642	0.0493893	0.872551
LKHMGDEB_00838	proA	Gamma-glutamyl phosphate reductase	E	0.167092	0.638752	0.483252	0.0978428	-0.198606	0.766907	-0.0194511	0.953135
LKHMGDEB_00839	proB	Glutamate 5-kinase 1	F	0.578808	0.0425215	0.628412	0.0143418	0.160089	0.796861	0.232107	0.40125
LKHMGDEB_00840	dut	Deoxyuridine 5'-triphosphate nucleotidohydrolase	F	0.666384	0.0316207	0.518491	0.0657615	0.186755	0.769963	0.355552	0.216401
LKHMGDEB_00841	radA	DNA repair protein RadA	O	0.474944	0.15757	0.378362	0.222043	0.0586856	0.942695	0.0366668	0.913932
LKHMGDEB_00842	yacL	putative PIN and TRAM-domain containing protein YacL	S	0.254544	0.295681	0.500287	0.0185868	0.117796	0.827098	0.201849	0.374089
LKHMGDEB_00843	gltX	Glutamate--tRNA ligase	J	0.350978	0.221668	0.383357	0.140026	-0.0803241	0.912821	0.42445	0.0955643
LKHMGDEB_00844	cysE_2	Serine acetyltransferase	E	-0.612644	0.150417	-0.249235	0.547915	-0.346369	0.676988	-0.547512	0.157202
LKHMGDEB_00845	cysS	Cysteine--tRNA ligase	J	-0.319967	0.211616	-0.198707	0.415527	-0.0480859	0.939091	-0.141758	0.578231
LKHMGDEB_00846	mrnC	Mini-ribonuclease 3	J	-0.427289	0.235951	-0.453187	0.172912	-0.153276	0.848512	-0.517773	0.10855
LKHMGDEB_00847	LKHMGDEB_00847	Putative TrmH family tRNA/rRNA methyltransferase	J	-0.468718	0.161121	-0.0234279	0.948746	-0.227891	0.740791	-0.243811	0.4485
LKHMGDEB_00848	LKHMGDEB_00848	hypothetical protein	S	-0.424497	0.160424	-0.0382333	0.904589	0.162288	0.804441	-0.00425854	0.988514
LKHMGDEB_00849	sigH	RNA polymerase sigma-H factor	K	-1.65422	0.00156486	-2.16094	4.29383e-05	0.312543	NA	-3.22995	5.98795668540937e-09
LKHMGDEB_00850	veg	Protein Veg	S	0.196503	0.819216	-0.0578202	0.942416	-0.413119	0.797687	-0.354646	0.639096
LKHMGDEB_00851	LKHMGDEB_00851	hypothetical protein	S	0.373166	0.174654	0.811824	0.000722557	0.435939	0.31043	0.695088	0.00294519
LKHMGDEB_00852	mscL	Large-conductance mechanosensitive channel	M	0.503148	0.15286	0.883786	0.00433736	0.112	0.900671	1.29924	8.81585688491343e-06
LKHMGDEB_00853	LKHMGDEB_00853	hypothetical protein	S	0.0661037	0.916671	-0.0625825	0.914484	-0.126269	0.921899	0.114992	0.833583
LKHMGDEB_00854	LKHMGDEB_00854	hypothetical protein	S	-0.322014	0.440483	-0.0866088	0.834	-0.0896937	0.925406	0.235054	0.551001
LKHMGDEB_00855	LKHMGDEB_00855	hypothetical protein	S	0.325467	NA	0.151425	NA	-0.0484107	NA	-0.244079	NA
LKHMGDEB_00856	pgsA	CDP-diacylglycerol--glycerol-3-phosphate 3-phosphatidyltransferase	I	-0.0630837	0.91704	-0.0828332	0.881354	0.233628	0.845349	-0.530347	0.273412
LKHMGDEB_00857	cinA	Putative competence-damage inducible protein	S	-0.313056	0.476101	-1.04706	0.00419144	0.880092	0.103628	-1.21753	0.000523446
LKHMGDEB_00858	recA	Protein RecA	L	0.79417	0.446907	-0.757357	0.426296	0.388237	0.86683	-1.09103	0.234703
LKHMGDEB_00859	rny	Ribonuclease Y	S	0.279916	0.259275	0.582867	0.00721307	0.0562374	0.924069	0.588652	0.00512642
LKHMGDEB_00860	proC	Pyrroline-5-carboxylate reductase	E	0.501204	0.0583452	0.513985	0.030757	-0.085961	0.899076	0.617879	0.00706949
LKHMGDEB_00861	mprF_1	Phosphatidylglycerol lysyltransferase	I	-0.0772708	0.787159	0.483537	0.0294909	0.249901	0.574266	0.730661	0.000529007
LKHMGDEB_00862	ispE	4-diphosphocytidyl-2-C-methyl-D-erythritol kinase	F	0.013834	0.970126	0.455152	0.0754049	-0.202287	0.73323	0.353834	0.17134
LKHMGDEB_00863	znuA	High-affinity zinc uptake system binding-proteinZnuA	P	0.249275	0.371658	-0.188098	0.472932	-0.378012	0.407876	-0.469754	0.0496601
LKHMGDEB_00864	znuC_1	High-affinity zinc uptake system ATP-binding protein ZnuC	P	0.571082	0.0133503	0.0318214	0.899173	0.074085	0.903134	-0.289938	0.17849
LKHMGDEB_00865	znuB	High-affinity zinc uptake system membrane protein ZnuB	U	0.348921	0.178225	0.00981188	0.975105	-0.185626	0.728348	-0.345346	0.140494
LKHMGDEB_00866	purR_1	Pur operon repressor	F	0.334679	0.466341	0.6914	0.0770749	-0.369067	0.65864	0.493562	0.216039
LKHMGDEB_00867	glmU	Bifunctional protein GlmU	M	-0.0579904	0.916671	0.541364	0.213068	-0.0954117	0.936565	0.913394	0.0260137
LKHMGDEB_00868	prs	Ribose-phosphate pyrophosphokinase	F	0.152685	0.73292	0.598968	0.0948451	-0.34072	0.654923	0.744741	0.0322572
LKHMGDEB_00869	thiT	Thiamine transporter ThiT	S	-0.488994	0.229234	-0.762274	0.0355726	1.75636	2.57857e-06	-0.367366	0.333214
LKHMGDEB_00870	LKHMGDEB_00870	hypothetical protein	-	0.429169	0.260964	1.05048	0.00152895	0.391079	0.560643	1.06478	0.000867364
LKHMGDEB_00871	LKHMGDEB_00871	hypothetical protein	S	-0.364407	0.204216	0.0779396	0.790269	-0.220403	0.700449	-0.0943749	0.739282
LKHMGDEB_00872	LKHMGDEB_00872	hypothetical protein	S	0.422941	0.268444	0.696533	0.0388601	-0.0811192	0.930725	0.673036	0.0411466
LKHMGDEB_00873	LKHMGDEB_00873	hypothetical protein	S	0.163003	0.611845	0.248564	0.373023	-0.155519	0.810852	0.248187	0.373721
LKHMGDEB_00874	LKHMGDEB_00874	hypothetical protein	-	-0.410163	0.272004	-0.165917	0.650595	-0.14405	0.865757	-0.411854	0.226159
LKHMGDEB_00875	opuCA_1	Carnitine transport ATP-binding protein OpuCA	E	0.0899095	0.796432	0.595879	0.0286474	-0.200138	0.7535	0.405412	0.143007
LKHMGDEB_00876	queA	S-adenosylmethionine:tRNA ribosyltransferase-isomerase	J	0.16419	0.535946	0.502812	0.0217168	-0.173813	0.735366	0.34953	0.114549
LKHMGDEB_00877	LKHMGDEB_00877	Calcium-transporting ATPase 1	P	-0.0855162	0.802473	0.107607	0.720902	0.203735	0.742367	0.639582	0.0137198
LKHMGDEB_00878	LKHMGDEB_00878	hypothetical protein	S	0.167989	0.644575	0.0879832	0.795919	-0.110447	0.893516	0.291285	0.351267
LKHMGDEB_00879	tgt	Queuine tRNA-ribosyltransferase	F	0.312854	0.425404	0.165941	0.655246	-0.0701296	0.939091	0.141475	0.709765
LKHMGDEB_00880	LKHMGDEB_00880	hypothetical protein	U	0.404117	0.141864	0.717994	0.0029354	-0.270125	0.584449	0.370837	0.134793
LKHMGDEB_00881	adhE	Aldehyde-alcohol dehydrogenase	C	1.36128	0.216464	2.35702	0.0150484	-0.094094	0.97401	0.137951	0.901885
LKHMGDEB_00882	yesR	Unsaturated rhamnogalacturonyl hydrolase YesR	S	-1.68941	0.0125362	-2.5466	4.75133e-05	-1.12867	0.283894	-5.13483	2.53066701508455e-13
LKHMGDEB_00883	LKHMGDEB_00883	Solute-binding protein	G	-1.65421	0.0312422	-2.51278	0.000405701	-0.771251	0.567381	-5.69347	6.50088757944771e-10
LKHMGDEB_00884	LKHMGDEB_00884	hypothetical protein	G	-1.07242	0.141013	-2.02673	0.00218955	-1.02729	0.394399	-3.52974	1.29463802463185e-07
LKHMGDEB_00885	dctM	C4-dicarboxylate TRAP transporter large permeaseprotein DctM	G	-0.736993	0.107483	-1.60359	8.08143e-05	-0.603848	0.439668	-2.19254	1.11870498637216e-08
LKHMGDEB_00886	iolE	Inosose dehydratase	G	-1.26421	0.0224728	-1.94468	0.000111071	-0.866752	0.326998	-2.8646	3.03847818210113e-09
LKHMGDEB_00887	rhaS_2	HTH-type transcriptional activator RhaS	K	0.183855	0.764672	0.479867	0.342462	-0.0488051	0.972149	0.44767	0.378354
LKHMGDEB_00888	araC_1	Arabinose operon regulatory protein	K	-0.473827	0.265608	-0.306431	0.451801	-0.362605	0.646971	-0.631992	0.0956429
LKHMGDEB_00889	rhaB	Rhamnulokinase	F	-1.33117	0.0249897	-2.03445	0.000147153	-0.976263	0.291473	-4.2899	3.90530848656514e-15
LKHMGDEB_00890	rhaA	L-rhamnose isomerase	G	-1.09962	0.0346223	-1.97316	3.25111e-05	-0.772061	0.371188	-3.22999	3.42384635780565e-12
LKHMGDEB_00891	rhaD	Rhamnulose-1-phosphate aldolase	G	-1.48332	0.0152773	-1.85915	0.000794104	-0.850917	0.416225	-3.86215	5.40890307009147e-12
LKHMGDEB_00892	rhaM	L-rhamnose mutarotase	G	-1.89033	0.0312422	-2.19128	0.00701441	-1.19053	NA	-3.6621	1.62471225011567e-05
LKHMGDEB_00893	fucO	Lactaldehyde reductase	C	-1.06538	0.0973245	-1.81794	0.00149399	-0.770795	0.48654	-3.50213	2.21629032456324e-10
LKHMGDEB_00894	iclR	Transcriptional repressor IclR	K	-0.0891013	0.76606	-0.0523566	0.848238	-0.318393	0.481862	0.0908153	0.728321
LKHMGDEB_00895	kdgA	KHG/KDPG aldolase	G	0.0985172	0.788887	-0.0845305	0.800384	-0.314997	0.589623	-0.341096	0.258861
LKHMGDEB_00896	kdgK	2-dehydro-3-deoxygluconokinase	G	-0.227018	0.561832	-0.949163	0.00325225	0.238713	0.750343	-0.933039	0.00281075
LKHMGDEB_00897	kduI1	4-deoxy-L-threo-5-hexosulose-uronate ketol-isomerase 1	G	-1.1127	0.0175917	-1.71899	4.8377e-05	0.536018	0.513172	-2.17319	5.02774175278334e-08
LKHMGDEB_00898	idnO	5-keto-D-gluconate 5-reductase	IQ	-0.485798	0.109968	-0.859118	0.00138747	0.314802	0.560643	-1.0477	4.00308700562579e-05
LKHMGDEB_00899	fni	Isopentenyl-diphosphate delta-isomerase	C	-1.17419	5.07460183336116e-05	-0.441601	0.124713	-0.0347482	0.966422	-0.849126	0.00163222
LKHMGDEB_00900	LKHMGDEB_00900	Phosphomevalonate kinase	I	-0.95256	0.000230259	-0.22667	0.394137	0.361281	0.456216	-0.522089	0.0327416
LKHMGDEB_00901	LKHMGDEB_00901	hypothetical protein	I	-0.867722	0.0372495	-0.125058	0.771628	0.325962	0.700449	-0.359624	0.368597
LKHMGDEB_00902	galK_1	Galactokinase	I	-1.14416	0.000561165	-0.241452	0.477831	0.151261	0.849692	-0.706015	0.0217063
LKHMGDEB_00903	LKHMGDEB_00903	Deoxyguanosine kinase	F	0.203129	0.723862	-0.0953492	0.858914	0.0193929	0.990892	-0.0112972	0.982103
LKHMGDEB_00904	LKHMGDEB_00904	hypothetical protein	P	0.0934895	0.668887	0.440281	0.0124563	0.26688	0.432121	0.103117	0.604616
LKHMGDEB_00905	LKHMGDEB_00905	hypothetical protein	S	-0.042187	0.91038	0.320631	0.275096	0.372951	0.487427	0.134353	0.673017
LKHMGDEB_00906	infC	Translation initiation factor IF-3	J	0.617226	0.0475802	-0.0577613	0.860522	0.194419	0.765429	0.226194	0.456628
LKHMGDEB_00907	rpmI	50S ribosomal protein L35	J	0.501847	0.178231	-0.260784	0.464387	0.125492	0.891768	0.0249411	0.947968
LKHMGDEB_00908	rplT	50S ribosomal protein L20	J	0.618297	0.0752025	-0.259172	0.437886	0.0814568	0.921899	0.0234032	0.947968
LKHMGDEB_00909	LKHMGDEB_00909	hypothetical protein	C	-0.613541	0.0655299	-1.11972	0.000204415	-1.00807	0.00598403	-1.45138	3.42178728044845e-07
LKHMGDEB_00910	LKHMGDEB_00910	hypothetical protein	EQ	-0.563403	0.059166	-1.16127	1.39828e-05	-0.642043	0.102973	-1.46549	5.36574009918297e-09
LKHMGDEB_00911	LKHMGDEB_00911	hypothetical protein	EQ	-1.3233	0.000802287	-1.39323	0.000231872	-0.0641817	0.946741	-3.52437	4.80791728296457e-16
LKHMGDEB_00912	rspR_2	HTH-type transcriptional repressor RspR	K	0.504401	0.143736	0.420466	0.184703	-0.0354117	0.968406	-0.0351509	0.919962
LKHMGDEB_00913	LKHMGDEB_00913	hypothetical protein	-	0.640111	0.129348	1.4924	4.8566e-05	-0.278462	0.750343	1.36867	9.42957838690672e-05
LKHMGDEB_00914	LKHMGDEB_00914	1,4-dihydroxy-2-naphthoyl-CoA hydrolase	S	0.373946	0.23079	0.952791	0.000437769	-0.489196	0.323821	0.863653	0.000975846
LKHMGDEB_00915	nnrD	ADP-dependent (S)-NAD(P)H-hydrate dehydratase	H	0.476403	0.0880053	1.01273	3.91581e-05	-0.342121	0.481862	1.2443	7.22226915988677e-08
LKHMGDEB_00916	pepV	Beta-Ala-Xaa dipeptidase	E	0.273751	0.446479	0.564857	0.0665908	-0.323397	0.605697	0.617998	0.0392452
LKHMGDEB_00917	LKHMGDEB_00917	hypothetical protein	M	0.210515	0.476101	0.671848	0.00631058	0.0140497	0.985081	0.70268	0.00315667
LKHMGDEB_00918	LKHMGDEB_00918	hypothetical protein	S	0.0232822	0.964722	0.57627	0.125531	-0.149236	0.883401	0.492278	0.194178
LKHMGDEB_00919	pepA	Glutamyl aminopeptidase	E	0.418778	0.256089	0.303722	0.380909	-0.643899	0.233693	0.127909	0.726755
LKHMGDEB_00920	ytpP	Thioredoxin-like protein YtpP	CO	0.24354	0.513738	0.703406	0.0234409	-0.421723	0.48654	0.688749	0.0233105
LKHMGDEB_00921	LKHMGDEB_00921	Putative universal stress protein	T	0.827748	0.0732249	0.509816	0.237093	-0.358181	0.700592	0.550135	0.196231
LKHMGDEB_00922	pheT_1	Phenylalanine--tRNA ligase beta subunit	J	0.496256	0.286899	-0.243312	0.591688	0.0622823	0.957014	-0.233262	0.612487
LKHMGDEB_00923	htrA	Serine protease Do-like HtrA	O	0.454795	0.279668	0.913562	0.0128207	0.0802554	0.938392	0.864561	0.0158449
LKHMGDEB_00924	rlmH	Ribosomal RNA large subunit methyltransferase H	J	-0.641644	0.137548	-1.22951	0.00156024	-0.655365	0.343366	-1.46874	7.01654061331675e-05
LKHMGDEB_00926	LKHMGDEB_00926	hypothetical protein	S	0.318721	0.36786	-0.181447	0.596523	-0.21091	0.769342	0.792985	0.00684392
LKHMGDEB_00927	LKHMGDEB_00927	hypothetical protein	-	-0.196597	0.677504	-0.599158	0.131339	-0.452073	0.553741	0.156076	0.715661
LKHMGDEB_00928	panE_2	2-dehydropantoate 2-reductase	H	0.806575	0.181296	1.23206	0.0207967	-0.331722	0.797217	1.02958	0.0512111
LKHMGDEB_00929	LKHMGDEB_00929	hypothetical protein	S	0.513709	0.357345	1.20606	0.0117563	-0.320217	0.770863	1.15617	0.0131645
LKHMGDEB_00930	LKHMGDEB_00930	hypothetical protein	S	0.0586306	0.927151	0.641427	0.208683	0.159759	0.909896	-0.393049	0.46561
LKHMGDEB_00931	ohrB_1	Organic hydroperoxide resistance protein OhrB	O	0.401055	0.571808	1.91355	0.000931549	-0.253597	0.870947	1.4016	0.0138346
LKHMGDEB_00932	LKHMGDEB_00932	hypothetical protein	S	-0.217683	0.723966	0.895137	0.0711008	-0.120809	0.928996	0.763488	0.123769
LKHMGDEB_00933	hsdS	Type-1 restriction enzyme EcoKI specificity protein	V	-0.656636	0.111657	0.391192	0.30876	0.33788	0.675271	0.290618	0.464723
LKHMGDEB_00934	LKHMGDEB_00934	hypothetical protein	-	-0.782533	0.154453	-0.52415	0.311227	0.393317	0.719161	-1.40196	0.00401029
LKHMGDEB_00935	LKHMGDEB_00935	IS256 family transposase ISEfa13	L	-0.373888	0.480831	0.249687	0.612496	0.397939	0.685787	-0.190898	0.706283
LKHMGDEB_00936	smc_2	Chromosome partition protein Smc	-	0.326809	0.570826	-0.409848	0.431581	-0.573157	0.549972	-0.242873	0.654937
LKHMGDEB_00937	LKHMGDEB_00937	hypothetical protein	-	1.93008	0.0019436	2.10634	0.000245237	0.294277	0.845349	2.11389	0.000121505
LKHMGDEB_00938	tdk_2	Thymidine kinase	F	0.145014	0.743056	0.227157	0.554984	0.285787	0.722326	-0.0519384	0.897745
LKHMGDEB_00939	LKHMGDEB_00939	hypothetical protein	L	-0.0075581	0.984132	0.0686484	0.8272	-0.33577	0.526492	0.0204036	0.947968
LKHMGDEB_00940	gadC_5	Glutamate/gamma-aminobutyrate antiporter	E	0.0272811	0.973849	2.2065	7.59614e-05	0.0316937	0.985081	4.17727	1.11801382404425e-15
LKHMGDEB_00941	gadB	Glutamate decarboxylase	E	-0.0273821	0.970126	1.98842	4.92139e-05	0.149959	0.919569	3.86185	2.54660363783616e-17
LKHMGDEB_00942	LKHMGDEB_00942	hypothetical protein	K	0.878715	0.00104665	1.06152	2.01745e-05	-0.224058	0.695474	1.26706	6.17090709332981e-08
LKHMGDEB_00943	LKHMGDEB_00943	hypothetical protein	K	-0.192408	0.528944	0.361506	0.165627	-0.113862	0.863474	-0.0821589	0.771937
LKHMGDEB_00944	LKHMGDEB_00944	hypothetical protein	E	0.548547	0.0334949	0.59358	0.010037	0.426391	0.288686	0.583928	0.00910262
LKHMGDEB_00945	tcyP	L-cystine uptake protein TcyP	U	-0.671385	0.131922	-0.670473	0.0948451	0.687195	0.331665	-1.53051	3.83154237138636e-05
LKHMGDEB_00946	LKHMGDEB_00946	hypothetical protein	S	0.211058	0.670289	0.463189	0.270352	0.301649	0.744864	1.07062	0.00538987
LKHMGDEB_00947	gph	Phosphoglycolate phosphatase	L	-0.03721	0.933631	0.284613	0.433369	0.40497	0.548226	0.935643	0.00389037
LKHMGDEB_00948	gpmA_2	2,3-bisphosphoglycerate-dependent phosphoglycerate mutase	G	0.139156	0.685642	0.498653	0.0732423	0.413257	0.432121	0.810048	0.00203901
LKHMGDEB_00949	LKHMGDEB_00949	hypothetical protein	S	0.268814	0.530171	0.455907	0.216998	0.633615	0.31043	0.919684	0.00706949
LKHMGDEB_00950	LKHMGDEB_00950	hypothetical protein	-	0.631269	0.0949879	1.51869	4.28785e-06	-0.0356645	0.971173	0.916312	0.00477214
LKHMGDEB_00951	LKHMGDEB_00951	hypothetical protein	K	-0.7018	0.220379	-0.407085	0.45803	-0.272488	0.829447	-0.778442	0.132351
LKHMGDEB_00952	LKHMGDEB_00952	hypothetical protein	S	-0.666337	0.139267	-0.465346	0.268955	-0.406151	0.626101	-1.03638	0.00811197
LKHMGDEB_00953	LKHMGDEB_00953	hypothetical protein	T	-0.573678	0.233	-0.375454	0.414632	-0.467977	0.583754	-0.613184	0.159491
LKHMGDEB_00954	lacG_2	Lactose transport system permease protein LacG	G	-0.242976	0.577122	-1.00838	0.00621154	-0.516113	0.462177	-0.669881	0.0640614
LKHMGDEB_00955	lacF_4	Lactose transport system permease protein LacF	G	-0.120108	0.766783	-0.44464	0.179495	-0.395328	0.526387	-0.313839	0.352026
LKHMGDEB_00956	lacE_2	Lactose-binding protein	G	-1.23094	0.0478314	-1.74627	0.00189377	-0.863902	0.413387	-3.42615	7.6519053287382e-10
LKHMGDEB_00957	cheB	Chemotaxis response regulator protein-glutamate methylesterase	T	-0.529806	0.381328	-0.399735	0.48414	-1.05256	NA	-0.885667	0.099646
LKHMGDEB_00958	rhaR_1	HTH-type transcriptional activator RhaR	K	-1.43342	0.00746546	-1.20697	0.014671	-0.204732	NA	-1.09781	0.0201588
LKHMGDEB_00959	LKHMGDEB_00959	hypothetical protein	T	-0.242483	0.571185	-0.502865	0.170582	-0.137748	0.8903	-0.346046	0.359253
LKHMGDEB_00960	pheA	Prephenate dehydratase	E	0.176079	0.690028	-0.00768171	0.987431	-0.144385	0.880936	0.428349	0.241696
LKHMGDEB_00961	aroK	Shikimate kinase	F	0.372609	0.360893	-0.0484339	0.908782	-0.218562	0.797217	0.351168	0.346616
LKHMGDEB_00962	aroA	3-phosphoshikimate 1-carboxyvinyltransferase	E	0.200971	0.656588	0.150247	0.714378	-0.475007	0.501704	0.351556	0.366158
LKHMGDEB_00963	LKHMGDEB_00963	hypothetical protein	E	0.294084	0.467667	0.128031	0.74185	-0.445623	0.501074	0.357503	0.320358
LKHMGDEB_00964	aroC	Chorismate synthase	E	0.260941	0.552305	0.124761	0.764699	-0.499541	0.481862	0.400832	0.293598
LKHMGDEB_00965	aroB	3-dehydroquinate synthase	E	0.394904	0.283806	0.401791	0.232238	-0.3732	0.564321	0.421835	0.204602
LKHMGDEB_00966	aroF	Phospho-2-dehydro-3-deoxyheptonate aldolase	E	0.224295	0.583124	0.106964	0.784605	-0.449175	0.490621	0.199006	0.599989
LKHMGDEB_00967	lacM	Beta-galactosidase small subunit	G	-0.808981	0.12597	-1.346	0.00488366	-0.790027	0.358018	-2.09305	5.26310979866243e-06
LKHMGDEB_00968	lacL	Beta-galactosidase large subunit	G	-0.782739	0.110742	-1.65665	0.000168324	-0.56442	0.504051	-2.36894	1.49457669223733e-08
LKHMGDEB_00969	melA	Alpha-galactosidase Mel36A	G	-0.771782	0.149022	-1.54517	0.00108404	-0.655952	0.481862	-1.92308	1.86322243125202e-05
LKHMGDEB_00970	lacR_2	HTH-type transcriptional regulator LacR	K	0.57635	0.207403	0.514004	0.221912	0.0169921	0.990892	0.302208	0.497635
LKHMGDEB_00971	aes_1	Acetyl esterase	I	0.532579	0.00857411	0.587371	0.00133651	0.48438	0.056418	0.435414	0.0156057
LKHMGDEB_00972	LKHMGDEB_00972	hypothetical protein	-	-1.05289	0.0813297	-0.761667	0.171943	0.820136	0.418934	-1.51311	0.00399386
LKHMGDEB_00973	LKHMGDEB_00973	putative RNA methyltransferase	J	-0.6944	0.0338191	-0.634485	0.0309198	0.467045	0.394163	-1.13764	3.75285951433423e-05
LKHMGDEB_00974	dagK_1	Diacylglycerol kinase	I	0.466608	0.033916	0.242976	0.237726	-0.266991	0.486509	0.589962	0.00177491
LKHMGDEB_00975	gatB	Aspartyl/glutamyl-tRNA(Asn/Gln) amidotransferasesubunit B	J	0.536002	0.00707124	0.489638	0.00677851	-0.0968561	0.835337	0.743834	1.23746896116071e-05
LKHMGDEB_00976	gatA_1	Glutamyl-tRNA(Gln) amidotransferase subunit A	F	0.724599	0.00134594	0.454419	0.0324986	-0.0858186	0.883401	0.766134	0.000129252
LKHMGDEB_00977	gatC_1	Glutamyl-tRNA(Gln) amidotransferase subunit C	J	0.677857	0.028411	0.597004	0.0322731	-0.255685	0.676988	0.916319	0.000527837
LKHMGDEB_00978	ligA_1	DNA ligase	L	0.429303	0.0795462	0.0224592	0.932719	0.0722469	0.909184	0.349051	0.11384
LKHMGDEB_00979	pcrA	ATP-dependent DNA helicase PcrA	L	0.517787	0.0331363	0.183848	0.433369	0.0484332	0.937463	0.413049	0.0557919
LKHMGDEB_00980	clcA	H(+)/Cl(-) exchange transporter ClcA	P	0.529173	0.0689974	0.373833	0.164274	0.308169	0.553741	1.42867	2.84810075789128e-09
LKHMGDEB_00981	fruA_2	PTS system fructose-specific EIIABC component	GT	0.545073	0.110796	0.12011	0.727549	0.0521603	0.950374	0.0146964	0.965942
LKHMGDEB_00982	lacC_1	Tagatose-6-phosphate kinase	H	0.755838	0.0118769	0.281831	0.327574	0.00264284	0.997098	0.141989	0.645733
LKHMGDEB_00983	glcR	HTH-type transcriptional repressor GlcR	K	0.851959	0.0171578	0.493544	0.13506	0.133773	0.878987	0.287942	0.405978
LKHMGDEB_00984	LKHMGDEB_00984	hypothetical protein	-	-0.761456	0.239141	0.14343	0.826673	-0.224413	NA	0.555865	0.33618
LKHMGDEB_00985	LKHMGDEB_00985	hypothetical protein	-	0.187677	0.721134	0.168427	0.720902	-0.0798763	0.943938	0.834332	0.0424757
LKHMGDEB_00986	LKHMGDEB_00986	hypothetical protein	-	0.0831051	0.904295	0.110177	0.857571	-0.891279	0.359021	0.396676	0.484221
LKHMGDEB_00987	engB	putative GTP-binding protein EngB	D	0.69668	0.0789485	-0.00300585	0.994347	0.502588	0.468243	-0.408232	0.27248
LKHMGDEB_00988	clpX	ATP-dependent Clp protease ATP-binding subunit ClpX	O	0.701284	0.00586852	0.739388	0.00135311	0.113218	0.848512	0.606757	0.007162
LKHMGDEB_00989	tig	Trigger factor	D	0.253372	0.267513	0.534139	0.00734813	-0.0223579	0.969374	0.538812	0.00531186
LKHMGDEB_00990	LKHMGDEB_00990	hypothetical protein	S	-0.10565	0.80731	0.501559	0.148391	-0.0172882	0.988165	0.743141	0.0246582
LKHMGDEB_00991	LKHMGDEB_00991	hypothetical protein	S	0.681475	0.0690177	0.520943	0.129247	0.0260112	0.979431	0.972604	0.0025288
LKHMGDEB_00992	sppA	Putative signal peptide peptidase SppA	OU	0.462852	0.211117	0.337193	0.330169	-0.191427	0.815561	0.748527	0.0189672
LKHMGDEB_00993	LKHMGDEB_00993	hypothetical protein	-	0.462157	0.240697	0.417109	0.257757	-0.0419142	0.967145	1.03569	0.00176715
LKHMGDEB_00994	glmS	Glutamine--fructose-6-phosphate aminotransferase[isomerizing]	M	0.774598	0.477475	1.20381	0.20428	2.44927	0.0497806	1.31494	0.159491
LKHMGDEB_00995	glmM	Phosphoglucosamine mutase	G	0.325076	0.37492	0.0741322	0.841239	-0.0773592	0.928996	0.405169	0.21368
LKHMGDEB_00996	LKHMGDEB_00996	hypothetical protein	S	0.390586	0.383885	-0.0126154	0.980449	-0.187004	0.848512	0.184971	0.673534
LKHMGDEB_00997	cdaA	Cyclic di-AMP synthase CdaA	S	0.60552	0.113777	0.369448	0.301878	-0.0190356	0.985081	0.462223	0.187398
LKHMGDEB_00998	por_2	Pyruvate synthase	C	0.179511	0.496217	0.17217	0.473736	-0.411668	0.285324	0.380033	0.0870915
LKHMGDEB_00999	LKHMGDEB_00999	hypothetical protein	O	0.21827	0.611328	0.613742	0.0825006	-0.204976	0.814133	0.39713	0.277675
LKHMGDEB_01000	LKHMGDEB_01000	hypothetical protein	-	-0.0515932	0.915015	-0.984957	0.00891265	1.07232	0.0193473	-1.01167	0.00506822
LKHMGDEB_01001	LKHMGDEB_01001	hypothetical protein	-	-1.00028	0.15757	-1.84565	0.00680059	-0.458354	NA	-2.79118	6.25897599094591e-05
LKHMGDEB_01002	LKHMGDEB_01002	hypothetical protein	M	-0.438462	0.547115	0.456075	0.474784	-0.214338	NA	-0.147446	0.828671
LKHMGDEB_01003	LKHMGDEB_01003	hypothetical protein	-	-0.171247	0.648899	0.148332	0.661729	0.634113	0.177152	-0.094731	0.780968
LKHMGDEB_01004	LKHMGDEB_01004	Putative dipeptidase	E	0.568079	0.0101224	0.749931	0.000149465	0.0640327	0.912763	0.952584	3.22801424947681e-07
LKHMGDEB_01005	LKHMGDEB_01005	hypothetical protein	S	-0.000102729	0.99987	0.513884	0.0326034	-0.353289	0.446889	0.819312	0.000322117
LKHMGDEB_01006	fmnP	Riboflavin transporter FmnP	U	-0.33099	0.437106	0.541075	0.144213	-0.404182	0.578661	0.758652	0.0327772
LKHMGDEB_01007	rluB_1	Ribosomal large subunit pseudouridine synthase B	J	-0.131301	0.627154	-0.135537	0.576835	0.148804	0.769963	0.0275709	0.911834
LKHMGDEB_01008	scpB	Segregation and condensation protein B	D	-0.0386537	0.915015	-0.0293713	0.930084	0.0461678	0.95124	-0.0534563	0.863324
LKHMGDEB_01009	scpA	Segregation and condensation protein A	D	0.27415	0.355847	0.436171	0.0924658	0.258249	0.629267	0.277312	0.301755
LKHMGDEB_01010	ribT	Protein RibT	K	0.0203776	0.968911	-0.0567501	0.895604	-0.11347	0.912821	-0.172951	0.671379
LKHMGDEB_01011	xerD_1	Tyrosine recombinase XerD	D	0.476238	0.198469	0.374368	0.275096	0.0293425	0.974701	0.276404	0.434693
LKHMGDEB_01013	fur	Ferric uptake regulation protein	P	0.0670558	0.82971	0.915438	0.000106636	0.120077	0.845393	0.78526	0.000582184
LKHMGDEB_01014	cvfB	Conserved virulence factor B	S	-0.12493	0.714504	0.425576	0.124861	-0.233987	0.702643	-0.110494	0.719519
LKHMGDEB_01015	mapZ	Mid-cell-anchored protein Z	D	0.388751	0.197396	0.731851	0.00564585	-0.555443	0.189615	0.83558	0.00100858
LKHMGDEB_01016	sigA	RNA polymerase sigma factor SigA	K	-0.306022	0.35754	-0.622558	0.0299454	-0.274888	0.656039	-0.068555	0.833583
LKHMGDEB_01017	dnaG	DNA primase	K	0.0862076	0.796432	-0.438459	0.0972349	0.197648	0.743813	0.243002	0.382444
LKHMGDEB_01018	ctpE_1	putative cation-transporting ATPase E	P	-0.304113	0.205464	-0.0319093	0.899484	0.172178	0.725891	0.0479384	0.841307
LKHMGDEB_01019	LKHMGDEB_01019	hypothetical protein	S	-0.349199	0.358485	0.43476	0.199855	-0.00995828	0.99247	0.343662	0.320538
LKHMGDEB_01020	LKHMGDEB_01020	hypothetical protein	M	-0.778439	0.0501652	-0.104436	0.799067	-0.303231	0.702643	-0.311661	0.411335
LKHMGDEB_01021	ydjP	AB hydrolase superfamily protein YdjP	S	0.391258	0.161117	0.585304	0.0180905	0.189718	0.741585	0.643325	0.00707188
LKHMGDEB_01022	mprF_2	Phosphatidylglycerol lysyltransferase	S	0.51997	0.102106	0.574059	0.0439871	0.538759	0.266033	0.470316	0.0986792
LKHMGDEB_01023	tuf_2	Elongation factor Tu	J	0.264451	0.658046	1.17867	0.0144891	-0.42806	0.695474	0.938156	0.049699
LKHMGDEB_01024	LKHMGDEB_01024	hypothetical protein	S	0.586106	0.175621	1.11992	0.00310575	0.180896	0.852632	0.88116	0.0182414
LKHMGDEB_01025	LKHMGDEB_01025	hypothetical protein	S	0.333741	0.310572	0.524079	0.0712072	0.0857195	0.919569	0.644557	0.0214342
LKHMGDEB_01026	yvgN	Glyoxal reductase	S	0.120589	0.799335	0.667954	0.0760719	-0.184896	0.845667	0.485915	0.205378
LKHMGDEB_01027	LKHMGDEB_01027	hypothetical protein	-	0.159396	0.742418	0.811276	0.0338001	0.00728472	0.996046	0.744884	0.04787
LKHMGDEB_01028	LKHMGDEB_01028	hypothetical protein	-	0.53485	0.0569158	0.507279	0.0449644	-0.21177	0.715846	0.917067	0.000111365
LKHMGDEB_01029	fadA	3-ketoacyl-CoA thiolase	I	0.467534	0.129449	0.884383	0.00102255	-0.407912	0.435261	0.490329	0.0714941
LKHMGDEB_01030	mvaS	Hydroxymethylglutaryl-CoA synthase	I	0.660813	0.129916	1.18255	0.0019455	-0.111653	0.920002	0.773098	0.0424757
LKHMGDEB_01031	LKHMGDEB_01031	hypothetical protein	Q	-1.25537	0.00107597	-0.944821	0.00891265	1.36597	0.000536062	-1.93424	3.19395900994296e-08
LKHMGDEB_01032	LKHMGDEB_01032	Calcium-transporting ATPase	P	-0.577797	0.129902	-0.0967461	0.804483	1.12355	0.00622848	-0.317456	0.378354
LKHMGDEB_01033	clsA_1	Major cardiolipin synthase ClsA	I	0.234814	0.272004	0.433521	0.0206418	0.126526	0.769963	0.391919	0.0334851
LKHMGDEB_01034	thiD	Hydroxymethylpyrimidine/phosphomethylpyrimidine kinase	H	0.243953	0.339943	0.97974	5.91104e-06	-0.388243	0.325253	0.972745	2.1342055487472e-06
LKHMGDEB_01035	LKHMGDEB_01035	hypothetical protein	-	-0.756443	0.243177	-0.432819	0.486924	0.304846	NA	-0.796896	0.178553
LKHMGDEB_01036	spxA_3	Regulatory protein Spx	P	-1.06329	0.0501566	0.227848	0.665865	-0.230344	0.848512	-0.699773	0.155434
LKHMGDEB_01037	LKHMGDEB_01037	hypothetical protein	K	1.38599	0.03992	1.99671	0.000883582	-0.0465028	0.979431	1.40326	0.0179102
LKHMGDEB_01038	LKHMGDEB_01038	hypothetical protein	K	1.54907	0.0483848	1.29187	0.0709131	-0.111806	0.955364	1.10718	0.12124
LKHMGDEB_01039	LKHMGDEB_01039	Putative universal stress protein	T	1.1368	0.000176571	1.73248	4.03225e-10	-0.0697962	0.931888	1.15012	2.7805603882838e-05
LKHMGDEB_01040	gmuD_3	6-phospho-beta-glucosidase GmuD	G	0.183938	0.527574	0.118627	0.66079	-0.25058	0.623544	0.0731698	0.78863
LKHMGDEB_01041	gmuC_2	PTS system oligo-beta-mannoside-specific EIIC component	U	-0.614194	0.197759	-1.33693	0.00188744	-0.414404	0.641015	-1.67378	4.36670382659326e-05
LKHMGDEB_01042	gmuR	HTH-type transcriptional regulator GmuR	K	0.513651	0.131922	1.058	0.000388456	-0.353275	0.562398	0.800004	0.00613234
LKHMGDEB_01043	mhqA	Putative ring-cleaving dioxygenase MhqA	E	-0.470597	0.190527	-0.726547	0.0250284	-0.0531706	0.95124	-1.11404	0.000305326
LKHMGDEB_01044	mhqD	Putative hydrolase MhqD	S	-0.484111	0.292375	-1.26516	0.00226957	-0.214102	0.833185	-1.69497	1.8972814931548e-05
LKHMGDEB_01045	mtnB	Methylthioribulose-1-phosphate dehydratase	G	-1.15715	0.0341986	-1.25909	0.0115484	-0.673761	0.479497	-2.04797	1.90847692847083e-05
LKHMGDEB_01046	LKHMGDEB_01046	hypothetical protein	-	-0.659524	0.444153	-2.10789	0.00898213	-0.300457	NA	-1.40958	0.0608489
LKHMGDEB_01047	gatC_2	PTS system galactitol-specific EIIC component	G	-0.72241	0.135182	-1.32489	0.00194595	-0.644857	0.432121	-1.45257	0.000401608
LKHMGDEB_01048	LKHMGDEB_01048	hypothetical protein	G	-1.97607	0.0144578	-1.00832	0.163441	-0.580631	NA	-1.73727	0.013854
LKHMGDEB_01049	gatA_2	PTS system galactitol-specific EIIA component	G	-0.195092	0.851646	-1.1529	0.17375	-0.634567	NA	-1.78581	0.0296082
LKHMGDEB_01050	lacR_3	Lactose phosphotransferase system repressor	K	0.346026	0.381251	0.356416	0.325057	0.0362747	0.971173	0.255306	0.49756
LKHMGDEB_01051	lacC_2	Tagatose-6-phosphate kinase	H	0.12221	0.742418	0.000241071	0.999455	-0.13592	0.858837	-0.133918	0.687815
LKHMGDEB_01052	LKHMGDEB_01052	hypothetical protein	S	-0.942628	0.0592953	-1.78346	8.08143e-05	-0.55587	0.527614	-2.2416	1.691565550227e-07
LKHMGDEB_01053	LKHMGDEB_01053	putative HTH-type transcriptional regulator	K	0.000302072	0.99987	-0.638044	0.151959	0.562256	0.496847	-0.0135515	0.978383
LKHMGDEB_01054	LKHMGDEB_01054	hypothetical protein	C	-1.09475	0.0501566	-1.02172	0.0430128	1.25705	0.0719303	-1.50627	0.00179074
LKHMGDEB_01055	arsC	Arsenate reductase	T	-0.360672	0.546108	0.0139092	0.984213	0.396224	0.727941	-0.896398	0.0719438
LKHMGDEB_01056	manR	Transcriptional regulator ManR	K	0.112799	0.775623	-0.00315509	0.993501	-0.221575	0.758179	0.147201	0.674854
LKHMGDEB_01057	manP	PTS system mannose-specific EIIBCA component	G	-0.630207	0.0474453	-0.822266	0.00390489	-0.339108	0.549972	-0.323426	0.277675
LKHMGDEB_01058	dgaF	2-dehydro-3-deoxy-phosphogluconate aldolase	S	-0.383112	0.227855	-0.983654	0.00057751	-0.461731	0.374717	-0.901945	0.000922752
LKHMGDEB_01059	dgaE	D-glucosaminate-6-phosphate ammonia lyase	E	-0.696577	0.0354517	-0.924957	0.00191045	-0.74123	0.0792169	-1.27326	6.37497526482091e-06
LKHMGDEB_01060	LKHMGDEB_01060	Deacetylase	S	-0.609005	0.294205	-1.48194	0.00404344	-0.636635	0.523053	-1.53425	0.0019509
LKHMGDEB_01061	LKHMGDEB_01061	hypothetical protein	S	-0.983171	0.077055	-1.83222	0.000322764	-0.757283	0.427342	-1.89959	8.02744120015467e-05
LKHMGDEB_01062	LKHMGDEB_01062	hypothetical protein	S	-0.991649	0.030253	-1.28821	0.00196538	-0.976921	0.105953	-2.08181	2.24076953059723e-07
LKHMGDEB_01063	LKHMGDEB_01063	hypothetical protein	S	-0.798124	0.347119	-2.05319	0.00787438	-0.37421	NA	-2.50258	0.000815153
LKHMGDEB_01064	LKHMGDEB_01064	hypothetical protein	S	-1.29027	0.0341986	-2.61157	6.31743e-06	-0.449011	0.718949	-3.08223	2.76968246030094e-08
LKHMGDEB_01065	LKHMGDEB_01065	hypothetical protein	Q	-0.358462	0.344591	0.131781	0.720902	-0.260412	0.73323	0.108818	0.765304
LKHMGDEB_01066	LKHMGDEB_01066	hypothetical protein	C	-0.000709712	0.99987	0.863643	0.0433741	-0.33065	0.73986	1.00945	0.0144155
LKHMGDEB_01067	LKHMGDEB_01067	hypothetical protein	S	-1.28717	0.002174	-0.788596	0.0445893	-0.330544	0.700592	-1.02125	0.00676201
LKHMGDEB_01068	recQ_1	ATP-dependent DNA helicase RecQ	L	-0.947176	0.00393475	-0.890966	0.00331836	0.0187439	0.983527	-1.46173	4.03078612777848e-07
LKHMGDEB_01069	LKHMGDEB_01069	hypothetical protein	M	0.827469	0.0161307	0.990602	0.00123814	-0.0990831	0.912763	0.238209	0.484321
LKHMGDEB_01070	cmk	Cytidylate kinase	F	0.272847	0.545166	-0.196787	0.636777	0.286948	0.740791	-0.409975	0.295582
LKHMGDEB_01071	ypfD	30S ribosomal protein S1	J	0.432329	0.0573302	0.522378	0.010061	0.0446773	0.938392	0.528696	0.00729852
LKHMGDEB_01072	der	GTPase Der	S	0.192871	0.540323	-0.00922269	0.979748	0.734847	0.0345262	-0.452088	0.0819831
LKHMGDEB_01073	hupA	DNA-binding protein HU 1	L	0.280893	0.394383	1.14355	4.14896e-05	-0.194944	0.766907	0.585611	0.0350854
LKHMGDEB_01074	LKHMGDEB_01074	hypothetical protein	E	-0.159451	0.69802	0.785247	0.0161283	-0.029045	0.974701	0.231539	0.524035
LKHMGDEB_01075	bepA	Beta-barrel assembly-enhancing protease	S	0.183209	0.476831	0.215955	0.346819	-0.165669	0.741336	0.0278623	0.91041
LKHMGDEB_01076	LKHMGDEB_01076	hypothetical protein	S	0.215757	0.515241	0.244	0.415439	0.0249558	0.974701	0.285749	0.329711
LKHMGDEB_01077	LKHMGDEB_01077	hypothetical protein	S	-0.636146	0.0670103	-0.0396903	0.916012	-0.627811	0.215203	-0.129399	0.711577
LKHMGDEB_01078	ypjD	putative protein YpjD	S	0.605089	0.00721307	0.760123	0.000188862	-0.242608	0.560643	1.0596	2.5904287997203e-08
LKHMGDEB_01079	cca	CCA-adding enzyme	J	0.545155	0.0227759	0.824883	0.000103681	-0.419804	0.25428	0.950881	2.1342055487472e-06
LKHMGDEB_01080	LKHMGDEB_01080	hypothetical protein	-	0.0760014	0.915015	0.293264	0.622577	-0.415043	0.73986	0.288982	0.631685
LKHMGDEB_01081	LKHMGDEB_01081	hypothetical protein	-	0.140031	0.775399	0.285251	0.491712	0.41874	0.589261	-0.145742	0.735506
LKHMGDEB_01082	LKHMGDEB_01082	hypothetical protein	P	0.287639	0.272601	0.442841	0.0567937	0.484932	0.184833	0.0507995	0.845259
LKHMGDEB_01083	ettA	Energy-dependent translational throttle protein EttA	S	0.40071	0.131402	0.405075	0.0899013	-0.465975	0.236838	-0.0752115	0.776023
LKHMGDEB_01084	thyA	Thymidylate synthase	F	0.629733	0.00800864	0.453425	0.0372491	-0.11552	0.835337	0.121429	0.619579
LKHMGDEB_01085	folA_1	Dihydrofolate reductase	H	0.50288	0.0346223	0.472515	0.0276351	-0.118429	0.827098	0.305843	0.162124
LKHMGDEB_01086	LKHMGDEB_01086	hypothetical protein	S	-0.0479376	0.91038	1.13263	0.000301362	0.166177	0.838637	0.622309	0.0475272
LKHMGDEB_01087	LKHMGDEB_01087	DegV domain-containing protein	S	-0.140128	0.735199	0.572408	0.0836186	0.0517417	0.955364	0.937608	0.00280753
LKHMGDEB_01088	LKHMGDEB_01088	hypothetical protein	E	0.719951	0.116329	0.948359	0.0197595	0.330332	0.727742	0.976516	0.0137528
LKHMGDEB_01089	LKHMGDEB_01089	hypothetical protein	S	0.562205	0.110742	0.564047	0.0763005	0.122658	0.8903	0.839642	0.00555626
LKHMGDEB_01090	msrA_2	Peptide methionine sulfoxide reductase MsrA	O	0.382594	0.186447	0.527506	0.0405082	-0.00981702	0.992089	0.286744	0.285671
LKHMGDEB_01091	LKHMGDEB_01091	hypothetical protein	S	0.309388	0.253043	0.689307	0.00351884	0.0639192	0.920002	0.452899	0.0554598
LKHMGDEB_01092	sipV	Signal peptidase I V	U	0.203544	0.524886	0.780086	0.0029793	0.355428	0.487427	0.660013	0.0104004
LKHMGDEB_01093	folT_2	Folate transporter FolT	S	0.676459	0.0656221	1.10063	0.000698176	0.244154	0.750343	1.07322	0.00058914
LKHMGDEB_01094	LKHMGDEB_01094	hypothetical protein	S	-1.23151	0.141742	0.158951	0.849755	0.172135	NA	-1.64985	0.0282887
LKHMGDEB_01095	rbgA	Ribosome biogenesis GTPase A	S	0.116312	0.747667	0.321584	0.280199	-0.656674	0.122732	0.433516	0.132222
LKHMGDEB_01096	rnhB	Ribonuclease HII	L	0.254546	0.395172	0.305865	0.256355	-0.389433	0.432121	0.574736	0.0216581
LKHMGDEB_01097	dprA	DNA processing protein DprA	LU	0.502874	0.0194625	0.764999	6.77971e-05	-0.268416	0.481862	0.555365	0.00296297
LKHMGDEB_01098	topA	DNA topoisomerase 1	L	-0.0114346	0.978352	0.0910098	0.793542	-0.430752	0.461378	-0.159962	0.638198
LKHMGDEB_01099	trmFO	Methylenetetrahydrofolate--tRNA-(uracil-5-)- methyltransferase TrmFO	J	-0.0647612	0.856537	-0.0961017	0.756687	-0.513924	0.266033	-0.396747	0.149834
LKHMGDEB_01100	xerC_3	Tyrosine recombinase XerC	D	0.474799	0.129449	0.70741	0.0104149	0.0656623	0.931497	0.463302	0.0958901
LKHMGDEB_01101	hslV	ATP-dependent protease subunit HslV	O	0.164834	0.552305	0.221945	0.364568	-0.339057	0.446936	-0.077564	0.763282
LKHMGDEB_01102	clpY	ATP-dependent protease ATPase subunit ClpY	O	0.415225	0.113928	0.322987	0.180821	-0.0580044	0.928996	0.13952	0.596102
LKHMGDEB_01103	codY	GTP-sensing transcriptional pleiotropic repressor CodY	K	0.271434	0.367362	0.401913	0.129247	-0.214989	0.720207	0.0930738	0.748088
LKHMGDEB_01104	lacX_1	Protein LacX, plasmid	G	0.0405427	0.907891	0.0372612	0.903952	-0.114304	0.866246	-0.59686	0.0184616
LKHMGDEB_01105	plsY	Glycerol-3-phosphate acyltransferase	I	0.416185	0.121545	0.512357	0.0323293	0.043197	0.946741	0.489331	0.0372435
LKHMGDEB_01106	yccU	putative protein YccU	S	-0.948676	0.0408311	-0.902126	0.0337164	-0.294737	0.755306	-1.1761	0.00390999
LKHMGDEB_01107	parE	DNA topoisomerase 4 subunit B	L	0.331239	0.0741467	-0.00336178	0.988105	0.00343842	0.995751	0.36873	0.0231182
LKHMGDEB_01108	parC	DNA topoisomerase 4 subunit A	L	0.36621	0.0287988	0.0666788	0.691621	0.151574	0.631316	0.472551	0.00101669
LKHMGDEB_01109	pflB	Formate acetyltransferase	C	1.00432	3.7575565275733e-06	1.00931	1.81205e-06	-0.314872	0.456216	1.31606	4.59907687267808e-11
LKHMGDEB_01110	pflA	Pyruvate formate-lyase-activating enzyme	C	0.142179	0.624253	-0.0714444	0.794928	-0.00179406	0.997169	0.0637972	0.811099
LKHMGDEB_01111	ppaC	putative manganese-dependent inorganic pyrophosphatase	C	0.640425	0.0366942	0.939969	0.000557604	-0.228943	0.720207	1.07509	3.35284261537597e-05
LKHMGDEB_01112	LKHMGDEB_01112	hypothetical protein	S	0.721295	0.00587633	0.158649	0.548059	0.244312	0.628165	0.516399	0.0288129
LKHMGDEB_01113	LKHMGDEB_01113	hypothetical protein	-	-0.225506	0.633666	0.318568	0.438791	0.411315	0.595292	0.929469	0.0120088
LKHMGDEB_01114	LKHMGDEB_01114	hypothetical protein	S	-0.105271	0.788453	0.780718	0.00974305	-0.232219	0.742367	0.74146	0.0117407
LKHMGDEB_01115	LKHMGDEB_01115	hypothetical protein	-	0.371516	0.576257	0.280459	0.649418	0.106522	0.943315	1.2215	0.0217437
LKHMGDEB_01116	LKHMGDEB_01116	hypothetical protein	S	-0.317328	0.546303	-0.10074	0.843166	-0.439475	0.629267	0.448961	0.327557
LKHMGDEB_01117	exuR_1	putative HTH-type transcriptional repressor ExuR	K	0.543487	0.11442	0.89276	0.00322263	-0.161858	0.83649	1.14316	7.18965079945418e-05
LKHMGDEB_01118	LKHMGDEB_01118	hypothetical protein	-	0.077103	0.787159	0.724374	0.000906858	-0.300172	0.48654	0.708621	0.000755807
LKHMGDEB_01119	LKHMGDEB_01119	hypothetical protein	S	1.46151	0.000951328	-0.323953	0.473756	0.59268	0.466653	0.193332	0.681518
LKHMGDEB_01120	LKHMGDEB_01120	hypothetical protein	-	0.359541	0.513738	1.52019	0.000714832	0.504638	0.584449	0.54326	0.255825
LKHMGDEB_01121	LKHMGDEB_01121	hypothetical protein	EM	-0.258072	0.613565	0.204643	0.657956	0.42641	0.624717	0.469414	0.280102
LKHMGDEB_01122	btuD_5	Vitamin B12 import ATP-binding protein BtuD	E	-0.0814067	0.885009	0.230644	0.632674	0.472065	0.590212	0.757221	0.079801
LKHMGDEB_01123	garB	Glutathione amide reductase	C	-0.429929	0.310921	-0.136439	0.745622	0.37626	0.626101	0.209395	0.614588
LKHMGDEB_01124	ribX	Riboflavin transport system permease protein RibX	P	0.340291	0.384979	-0.361874	0.319713	0.143805	0.87368	0.369183	0.297779
LKHMGDEB_01125	thiY	Formylaminopyrimidine-binding protein	P	-0.348349	0.423859	-1.02377	0.00643957	0.895987	0.0908754	-0.579194	0.124333
LKHMGDEB_01126	ssuB	Aliphatic sulfonates import ATP-binding protein SsuB	P	0.0365525	0.940297	-0.539887	0.159645	0.493181	0.487405	-0.103646	0.804135
LKHMGDEB_01127	ycfH	putative metal-dependent hydrolase YcfH	L	0.376005	0.295766	-0.28335	0.409009	0.896249	0.0305179	0.239946	0.489137
LKHMGDEB_01128	LKHMGDEB_01128	hypothetical protein	M	-0.328525	0.647275	1.08425	0.0635707	-0.0795342	0.961293	0.665595	0.271439
LKHMGDEB_01129	LKHMGDEB_01129	hypothetical protein	L	0.228596	0.54183	0.613446	0.0489552	0.0799381	0.924069	0.803515	0.00725623
LKHMGDEB_01130	LKHMGDEB_01130	IS3 family transposase ISEnfa3	L	-0.808689	0.0184363	-1.13892	0.000199876	0.835886	0.0468234	-0.957195	0.00123659
LKHMGDEB_01131	LKHMGDEB_01131	hypothetical protein	-	0.107406	0.823027	0.512538	0.182405	0.371098	0.635493	0.76791	0.0359217
LKHMGDEB_01132	LKHMGDEB_01132	hypothetical protein	-	0.534673	0.23901	1.11325	0.0051411	0.153656	0.891768	1.04741	0.00693342
LKHMGDEB_01133	LKHMGDEB_01133	hypothetical protein	-	-0.000847577	0.99945	0.69806	0.0361706	0.517131	0.412221	0.337195	0.337751
LKHMGDEB_01134	LKHMGDEB_01134	hypothetical protein	-	-0.166128	0.720999	0.0437429	0.922465	0.558813	0.432121	-0.557789	0.137233
LKHMGDEB_01135	LKHMGDEB_01135	hypothetical protein	S	0.630511	0.0575371	0.714505	0.0161284	0.258691	0.700592	1.08134	0.000116666
LKHMGDEB_01136	dgaR_2	Transcriptional regulatory protein DagR	K	0.111544	0.757597	0.466398	0.10376	-0.315801	0.577955	0.682163	0.0126861
LKHMGDEB_01137	manX_2	PTS system mannose-specific EIIAB component	G	0.762886	0.00547611	0.572774	0.022828	0.19854	0.736283	0.499721	0.0444467
LKHMGDEB_01138	manX_3	PTS system mannose-specific EIIAB component	G	0.578772	0.0997149	0.385932	0.237726	0.166393	0.835337	0.637046	0.0388591
LKHMGDEB_01139	sorA_2	PTS system sorbose-specific EIIC component	G	0.496139	0.234935	0.420741	0.276552	0.212888	0.81778	0.580255	0.119844
LKHMGDEB_01140	manZ_2	PTS system mannose-specific EIID component	G	0.494508	0.146813	0.405948	0.194104	0.269983	0.689423	0.59387	0.0466236
LKHMGDEB_01141	LKHMGDEB_01141	hypothetical protein	S	0.376213	0.217662	0.759569	0.0044392	0.219795	0.725427	0.632337	0.0158216
LKHMGDEB_01142	LKHMGDEB_01142	hypothetical protein	S	-0.353799	0.405588	0.361816	0.347884	-0.316314	0.700449	-0.105968	0.795867
LKHMGDEB_01143	ypdF	Aminopeptidase YpdF	E	0.456777	0.117215	0.79674	0.00189023	-0.266244	0.624717	0.979375	5.93239997431553e-05
LKHMGDEB_01144	LKHMGDEB_01144	hypothetical protein	S	0.424397	0.185959	0.639195	0.0245033	-0.303116	0.603701	0.466603	0.102522
LKHMGDEB_01145	nusB	Transcription antitermination protein NusB	K	0.501051	0.159269	0.828283	0.00835406	-0.0780267	0.928996	0.417151	0.199766
LKHMGDEB_01146	folD	Bifunctional protein FolD protein	F	1.75272	4.16226144564434e-07	0.724003	0.0376096	0.503867	0.456256	0.825854	0.0144184
LKHMGDEB_01147	xseA	Exodeoxyribonuclease 7 large subunit	L	1.62384	3.527956061057e-07	0.371599	0.26728	0.44717	0.477767	0.608644	0.0547104
LKHMGDEB_01148	xseB	Exodeoxyribonuclease 7 small subunit	L	1.74371	8.10978648348877e-05	0.202876	0.684451	0.58582	0.487427	0.347032	0.473276
LKHMGDEB_01149	LKHMGDEB_01149	Farnesyl diphosphate synthase	H	1.4884	1.06286794905959e-06	0.223097	0.501223	0.379676	0.527614	0.363104	0.254568
LKHMGDEB_01150	tlyA	Hemolysin A	J	1.30888	9.1688631718181e-05	0.102512	0.78584	0.517312	0.394399	0.382984	0.25978
LKHMGDEB_01151	argR_1	Arginine repressor	K	1.00712	0.000100667	0.132141	0.643346	0.182236	0.754904	0.714107	0.00318504
LKHMGDEB_01152	recN	DNA repair protein RecN	L	0.995705	7.18557442353751e-06	0.499371	0.0230881	0.288553	0.498835	0.686194	0.00108258
LKHMGDEB_01153	LKHMGDEB_01153	hypothetical protein	S	0.46495	0.31762	0.843852	0.0375798	0.45302	0.577955	1.12669	0.00342228
LKHMGDEB_01154	LKHMGDEB_01154	hypothetical protein	P	0.457578	0.182833	0.791628	0.00888382	0.17572	0.81778	0.982641	0.000682923
LKHMGDEB_01155	LKHMGDEB_01155	hypothetical protein	S	0.234338	0.535946	0.972548	0.00162201	0.307797	0.641932	0.953313	0.00139082
LKHMGDEB_01156	mraZ	Transcriptional regulator MraZ	K	1.3613	0.000316958	1.22902	0.000579317	0.252196	0.765033	0.947757	0.00676665
LKHMGDEB_01157	rsmH	Ribosomal RNA small subunit methyltransferase H	J	1.0993	0.000751744	1.13038	0.000203486	0.170532	0.827098	0.883211	0.00288413
LKHMGDEB_01158	ftsL	Cell division protein FtsL	D	0.982611	0.00167298	1.02445	0.000388456	0.320888	0.589261	1.04659	0.000153827
LKHMGDEB_01159	pbpX_1	Penicillin-binding protein 2X	M	0.10953	0.648153	0.499226	0.00967029	0.512721	0.0531599	0.602452	0.00112702
LKHMGDEB_01160	mraY	Phospho-N-acetylmuramoyl-pentapeptide- transferase	M	-0.24452	0.423046	0.163238	0.567774	0.615308	0.105953	0.262522	0.338041
LKHMGDEB_01161	murD	UDP-N-acetylmuramoylalanine--D-glutamate ligase	M	-0.249983	0.342283	0.277534	0.241802	0.626359	0.0407451	0.293389	0.210002
LKHMGDEB_01162	murG	UDP-N-acetylglucosamine--N-acetylmuramyl- (pentapeptide) pyrophosphoryl-undecaprenol N-acetylglucosamine transferase	M	-0.84085	0.000215994	-0.0817274	0.741877	0.289931	0.487883	-0.218511	0.344539
LKHMGDEB_01163	divIB	Cell division protein DivIB	D	-0.781613	0.0286994	-0.206097	0.558769	0.476443	0.438145	-0.171104	0.637418
LKHMGDEB_01164	ftsA	Cell division protein FtsA	D	0.484309	0.0366942	0.419105	0.0457775	-0.0490316	0.931888	0.452572	0.0271174
LKHMGDEB_01165	ftsZ	Cell division protein FtsZ	D	0.316153	0.189827	0.39877	0.0644057	-0.0665242	0.913548	0.325312	0.133008
LKHMGDEB_01166	yggS	Pyridoxal phosphate homeostasis protein	S	0.37761	0.203776	0.620638	0.0178518	0.198619	0.744112	0.436064	0.0981868
LKHMGDEB_01167	sepF	Cell division protein SepF	D	0.41381	0.203305	0.507655	0.0805245	0.290461	0.629267	0.518027	0.0702341
LKHMGDEB_01168	LKHMGDEB_01168	hypothetical protein	S	0.219342	0.418712	0.400791	0.0854271	0.00668492	0.992999	0.323683	0.169816
LKHMGDEB_01169	divIVA	Cell division protein DivIVA	D	0.375961	0.137548	0.551128	0.0138187	0.166218	0.750188	0.439409	0.0475044
LKHMGDEB_01170	ileS	Isoleucine--tRNA ligase	J	0.661677	0.0088163	0.175541	0.481361	0.0913783	0.887021	0.736262	0.000791131
LKHMGDEB_01171	zwf	Glucose-6-phosphate 1-dehydrogenase	G	0.790217	5.80763454131512e-05	0.666106	0.000417653	-0.364217	0.266033	0.724026	5.78666925934153e-05
LKHMGDEB_01172	dtxR	Diphtheria toxin repressor	K	0.960708	0.000174642	0.717888	0.00327702	-0.11079	0.863474	0.789756	0.000782483
LKHMGDEB_01173	LKHMGDEB_01173	hypothetical protein	S	0.104555	0.866054	1.31292	0.00499685	0.579533	0.534327	0.530168	0.283658
LKHMGDEB_01174	sfsA	Sugar fermentation stimulation protein A	S	0.468798	0.0276902	0.262888	0.184222	-0.568051	0.0218581	0.521864	0.00464443
LKHMGDEB_01175	iolU_1	scyllo-inositol 2-dehydrogenase (NADP(+)) IolU	S	0.433659	0.0638114	0.474992	0.0234409	-0.415857	0.234015	0.640473	0.0013869
LKHMGDEB_01176	yfmL	putative ATP-dependent RNA helicase YfmL	L	0.293501	0.293306	0.398376	0.108966	-0.592378	0.0965434	0.443746	0.067516
LKHMGDEB_01177	dgaR_3	Transcriptional regulatory protein DagR	K	0.304933	0.307014	0.614691	0.0179702	0.00498497	0.996046	0.285924	0.295582
LKHMGDEB_01178	celA_2	PTS system cellobiose-specific EIIB component	G	-1.84814	0.028411	-1.8035	0.0197175	-0.667235	NA	-2.17683	0.00372386
LKHMGDEB_01179	licA_2	Lichenan-specific phosphotransferase enzyme IIA component	G	-0.324404	0.682373	-1.20727	0.080487	-0.297737	NA	-1.14871	0.0851101
LKHMGDEB_01180	chbC	PTS system N,N'-diacetylchitobiose-specific EIICcomponent	U	0.0296269	0.943882	0.423499	0.196428	-0.626981	0.238441	0.306268	0.363853
LKHMGDEB_01181	LKHMGDEB_01181	hypothetical protein	-	-1.35549	0.371658	-2.33853	0.0959989	-1.88488	NA	-2.38918	0.0801383
LKHMGDEB_01182	LKHMGDEB_01182	hypothetical protein	S	-1.05439	0.39187	-2.39741	0.0426284	-0.934049	NA	-2.89561	0.0134958
LKHMGDEB_01183	LKHMGDEB_01183	hypothetical protein	S	-0.850022	0.238856	-1.94377	0.00318689	-0.366913	0.817593	-1.93075	0.00220254
LKHMGDEB_01184	LKHMGDEB_01184	hypothetical protein	S	-0.636328	0.0130596	-0.560141	0.0163696	-0.061586	0.920002	-0.592202	0.00854923
LKHMGDEB_01185	LKHMGDEB_01185	hypothetical protein	-	-0.0221702	0.978785	1.17985	0.0464631	-0.128476	0.938392	0.400427	0.544745
LKHMGDEB_01187	xerC_4	Tyrosine recombinase XerC	L	-0.388708	0.180563	-0.674061	0.00965688	-0.00800099	0.99247	-0.66777	0.00775365
LKHMGDEB_01188	LKHMGDEB_01188	hypothetical protein	-	0.345668	0.284826	0.365137	0.216075	0.39594	0.477767	0.0635186	0.843089
LKHMGDEB_01189	LKHMGDEB_01189	hypothetical protein	-	-0.119478	0.725973	-0.0313571	0.92463	0.0783005	0.920002	0.12584	0.681287
LKHMGDEB_01190	LKHMGDEB_01190	hypothetical protein	-	-0.3556	0.234586	-0.371835	0.175575	0.121755	0.857607	-0.327656	0.232926
LKHMGDEB_01191	LKHMGDEB_01191	hypothetical protein	S	0.0463313	0.909917	-0.0212473	0.956533	0.171677	0.821877	-0.256312	0.442603
LKHMGDEB_01192	LKHMGDEB_01192	hypothetical protein	S	0.487403	0.0973245	0.272592	0.326995	0.170258	0.779662	0.917227	0.000210054
LKHMGDEB_01193	LKHMGDEB_01193	hypothetical protein	K	0.633292	0.0665793	0.656737	0.0355469	0.352832	0.567381	0.869519	0.00336063
LKHMGDEB_01194	LKHMGDEB_01194	hypothetical protein	K	-0.67469	0.135068	-2.02816	4.89429e-06	0.135451	0.90451	-1.83782	5.49040935628492e-06
LKHMGDEB_01195	LKHMGDEB_01195	hypothetical protein	S	-0.500166	0.706629	-3.0013	0.0273198	0.392118	NA	-1.70836	0.138346
LKHMGDEB_01196	LKHMGDEB_01196	hypothetical protein	S	-0.442869	0.432307	-1.14716	0.0265559	0.20437	NA	-1.6765	0.000910489
LKHMGDEB_01198	LKHMGDEB_01198	hypothetical protein	-	0.71644	0.0570214	0.653396	0.05601	0.0939219	0.920002	1.23793	9.49784929653746e-05
LKHMGDEB_01199	LKHMGDEB_01199	hypothetical protein	S	-0.705234	0.0463969	-0.755191	0.0184415	0.753169	0.0997631	-1.27405	2.60497384165856e-05
LKHMGDEB_01200	LKHMGDEB_01200	hypothetical protein	-	-1.11843	0.23079	-2.1665	0.0143418	0.0966701	NA	-2.86899	0.00108517
LKHMGDEB_01201	LKHMGDEB_01201	hypothetical protein	S	-0.93297	0.17233	-1.98772	0.00290498	0.279893	NA	-1.58272	0.0102523
LKHMGDEB_01202	LKHMGDEB_01202	hypothetical protein	S	-0.488031	0.319101	-1.28252	0.00328733	0.44926	0.600039	-1.23568	0.00316019
LKHMGDEB_01203	LKHMGDEB_01203	hypothetical protein	L	-1.19341	0.0139967	-2.37686	4.16893e-07	-0.0355771	0.976977	-3.05214	5.0679611266061e-11
LKHMGDEB_01204	LKHMGDEB_01204	hypothetical protein	-	-1.26138	0.105413	-1.47289	0.0395425	-0.287954	NA	-2.35358	0.000882471
LKHMGDEB_01205	LKHMGDEB_01205	hypothetical protein	-	-1.78976	0.105584	-3.08091	0.0110454	0.17015	NA	-3.17287	0.00556386
LKHMGDEB_01206	LKHMGDEB_01206	hypothetical protein	-	-1.78315	0.0408699	-3.22943	0.00063387	0.681901	NA	-5.92778	3.8597579558081e-06
LKHMGDEB_01207	LKHMGDEB_01207	hypothetical protein	-	-1.52238	0.218039	-5.12116	0.000709339	1.81101	NA	-5.38067	0.000207483
LKHMGDEB_01208	LKHMGDEB_01208	hypothetical protein	-	-2.04103	0.00268648	-2.41159	0.000195969	0.144923	0.930653	-3.50885	6.12020061208516e-08
LKHMGDEB_01209	LKHMGDEB_01209	hypothetical protein	M	-0.13724	0.691538	-0.396146	0.166211	-0.418339	0.432121	-0.39866	0.158304
LKHMGDEB_01210	yjmB	putative symporter YjmB	G	-0.792708	0.128436	-1.10601	0.0188034	-0.643828	0.477767	-2.01203	9.11296387078242e-06
LKHMGDEB_01211	xynB	Beta-xylosidase	G	-0.996621	0.0478314	-1.66713	0.000249191	-0.585741	0.501545	-2.5798	3.16577282762456e-09
LKHMGDEB_01212	LKHMGDEB_01212	hypothetical protein	S	-0.0762423	0.918663	-2.07987	0.000549413	-0.303733	0.835337	-2.58561	7.4419499867035e-06
LKHMGDEB_01213	pemA	Pectinesterase A	G	-1.42897	0.0104467	-2.3623	3.9385e-06	-0.969825	0.259021	-3.20618	7.83244777020591e-11
LKHMGDEB_01214	LKHMGDEB_01214	hypothetical protein	S	-0.885315	0.0797526	-2.13345	2.75453e-06	-0.647238	0.460829	-3.28779	1.50057559318975e-13
LKHMGDEB_01215	LKHMGDEB_01215	hypothetical protein	G	-0.926721	0.0543378	-1.65064	0.000138496	-0.600283	0.477767	-2.62543	2.35244611398234e-10
LKHMGDEB_01216	yteR	Unsaturated rhamnogalacturonyl hydrolase YteR	S	-0.961018	0.0366942	-1.81376	1.75407e-05	-0.622803	0.432121	-2.95448	9.05746300565443e-13
LKHMGDEB_01217	lipO	Lipoprotein LipO	G	-1.25322	0.0104467	-2.0559	4.81016e-06	-0.738065	0.365781	-2.81545	7.03958169736721e-11
LKHMGDEB_01218	LKHMGDEB_01218	hypothetical protein	S	-0.671836	0.37541	-1.98131	0.00287977	-0.558383	0.707085	-3.05388	2.09537184297403e-06
LKHMGDEB_01219	yteP_1	putative multiple-sugar transport system permease YteP	G	-0.988137	0.187118	-2.08819	0.00258487	-0.879695	NA	-3.51424	8.2913611159803e-07
LKHMGDEB_01220	araQ_3	L-arabinose transport system permease protein AraQ	G	-0.585979	0.141742	-0.651712	0.0711008	-0.681613	0.259021	-0.0884745	0.826349
LKHMGDEB_01221	yesS	HTH-type transcriptional regulator YesS	K	-0.93438	0.109369	-1.41641	0.00673694	-0.854982	0.374717	-1.52851	0.00237587
LKHMGDEB_01222	exuR_2	putative HTH-type transcriptional repressor ExuR	K	0.724715	0.0104467	0.28911	0.286892	-0.555482	0.17496	0.35709	0.177411
LKHMGDEB_01223	uxaB	Altronate oxidoreductase	G	-0.45592	0.199021	-0.570009	0.0770749	-0.506591	0.388384	-0.657497	0.0346644
LKHMGDEB_01224	uxaA	Altronate dehydratase	G	-0.966933	0.00830145	-1.45553	1.34922e-05	-0.166812	0.845349	-2.00647	2.29695021739019e-10
LKHMGDEB_01225	uxaC	Uronate isomerase	G	-0.501253	0.144433	-0.945716	0.00190926	-0.118185	0.8903	-1.19367	3.69739636151485e-05
LKHMGDEB_01226	rhgT	Rhamnogalacturonan acetylesterase RhgT	E	-0.663593	0.0608765	-0.964595	0.00263091	0.31509	0.629267	-1.33016	1.24871204305492e-05
LKHMGDEB_01227	LKHMGDEB_01227	hypothetical protein	G	-0.381733	0.18589	-0.680464	0.00897118	0.298217	0.553741	-0.630069	0.0120539
LKHMGDEB_01228	LKHMGDEB_01228	Putative multidrug export ATP-binding/permease protein	V	-0.63883	0.0249897	-1.25974	6.75017e-07	0.278009	0.589261	-1.14048	2.09830377965206e-06
LKHMGDEB_01229	LKHMGDEB_01229	hypothetical protein	S	0.564937	0.207323	0.753379	0.0590332	0.0127565	0.99247	0.937491	0.0147635
LKHMGDEB_01230	pbpF	Penicillin-binding protein 1F	M	0.0478603	0.908938	0.580108	0.0651534	0.385301	0.529628	0.233744	0.495646
LKHMGDEB_01231	rluD_2	Ribosomal large subunit pseudouridine synthase D	J	0.184563	0.670737	-0.0344828	0.936125	-0.588105	0.367523	-0.196317	0.62034
LKHMGDEB_01232	gmuE_1	Putative fructokinase	GK	-0.293898	0.338009	0.1209	0.682648	-0.557208	0.187587	0.142719	0.630957
LKHMGDEB_01233	mngB	Mannosylglycerate hydrolase	G	-0.770339	0.0563664	-1.48209	3.91473e-05	-0.539625	0.435261	-2.29908	1.34033086569086e-11
LKHMGDEB_01234	LKHMGDEB_01234	hypothetical protein	S	-0.549768	0.205464	-1.42996	0.0002199	-0.436526	0.567343	-2.41542	7.98941862739354e-11
LKHMGDEB_01235	araR_2	Arabinose metabolism transcriptional repressor	K	0.252521	0.333497	0.299321	0.201525	-0.355918	0.405745	0.0678991	0.789344
LKHMGDEB_01236	LKHMGDEB_01236	hypothetical protein	G	-0.309278	0.234586	-0.696872	0.00233931	-0.427679	0.282964	-0.9432	1.36344763666244e-05
LKHMGDEB_01237	rhaR_2	HTH-type transcriptional activator RhaR	T	-0.314045	0.323015	-0.94254	0.00062294	-0.398821	0.458298	-0.865098	0.00111097
LKHMGDEB_01238	LKHMGDEB_01238	hypothetical protein	T	-0.167537	0.602203	-0.430735	0.111816	-0.197511	0.744864	-0.527255	0.0432855
LKHMGDEB_01239	LKHMGDEB_01239	hypothetical protein	S	-0.287801	0.487116	-0.651997	0.0726366	-0.116738	0.90704	-0.309374	0.408798
LKHMGDEB_01240	LKHMGDEB_01240	hypothetical protein	G	-0.766844	0.0658287	-1.36244	0.000260551	-0.572449	0.426839	-2.03972	7.62998831692705e-09
LKHMGDEB_01241	araQ_4	L-arabinose transport system permease protein AraQ	U	-0.810213	0.0399188	-1.21013	0.000769772	-0.747193	0.184833	-2.6329	2.1063682774784e-13
LKHMGDEB_01242	yteP_2	putative multiple-sugar transport system permease YteP	U	-0.742762	0.134133	-1.48349	0.000944659	-0.439623	0.631316	-3.00544	3.05180162524717e-11
LKHMGDEB_01243	rluB_2	Ribosomal large subunit pseudouridine synthase B	J	0.307233	0.45807	-0.126532	0.752292	0.120358	0.904961	-0.123487	0.752268
LKHMGDEB_01244	murJ_2	Lipid II flippase MurJ	S	0.854207	0.0266345	0.439839	0.221912	0.310021	0.687994	0.361927	0.323112
LKHMGDEB_01245	LKHMGDEB_01245	hypothetical protein	S	0.3668	0.423354	0.93659	0.0158645	0.147601	0.892007	0.12766	0.770754
LKHMGDEB_01246	murE	UDP-N-acetylmuramoyl-L-alanyl-D-glutamate--L- lysine ligase	M	0.309724	0.398303	0.824347	0.00825271	-0.33091	0.610072	0.640528	0.0379771
LKHMGDEB_01247	licC_2	Lichenan permease IIC component	G	-0.905061	0.0019436	-0.935636	0.000580062	-0.002062	0.997169	-1.06004	3.97197151052214e-05
LKHMGDEB_01248	LKHMGDEB_01248	hypothetical protein	-	-1.10007	0.0366942	-1.62573	0.000865959	-0.0142572	0.99247	-2.41333	3.77502248838869e-07
LKHMGDEB_01249	licA_3	Lichenan-specific phosphotransferase enzyme IIA component	G	-1.04398	0.140743	-1.94648	0.00284633	-0.394967	0.787879	-2.081	0.000855652
LKHMGDEB_01250	licR_1	putative licABCH operon regulator	G	-1.09649	0.0166891	-1.78178	1.69695e-05	-0.414773	0.630456	-1.747	7.6144972903662e-06
LKHMGDEB_01251	LKHMGDEB_01251	hypothetical protein	G	-1.38952	0.0797526	-1.96241	0.00801424	-1.1372	NA	-2.03869	0.00391227
LKHMGDEB_01252	LKHMGDEB_01252	hypothetical protein	S	-0.182226	0.776885	-0.176571	0.759996	-0.235336	0.853655	-0.12581	0.82704
LKHMGDEB_01253	LKHMGDEB_01253	hypothetical protein	S	0.880835	0.00559049	-0.271818	0.384614	-0.459695	0.405745	-0.199309	0.540474
LKHMGDEB_01254	LKHMGDEB_01254	hypothetical protein	M	-1.13	0.00813607	-1.49938	0.000153653	-0.605159	0.404184	-2.00274	1.1013176010798e-07
LKHMGDEB_01255	eno	Enolase	G	0.209466	0.369021	0.323397	0.113988	-0.0091665	0.990596	0.491343	0.0117431
LKHMGDEB_01256	tpiA	Triosephosphate isomerase	G	-0.139288	0.623679	-0.338348	0.152074	0.377056	0.377865	-0.113474	0.664498
LKHMGDEB_01257	pgk	Phosphoglycerate kinase	F	-0.00817767	0.978352	-0.237365	0.283769	0.340331	0.389026	-0.0836018	0.725592
LKHMGDEB_01258	gap_1	Glyceraldehyde-3-phosphate dehydrogenase	G	0.430429	0.16796	0.333435	0.249171	0.0078835	0.993036	0.116699	0.710803
LKHMGDEB_01259	cggR	Central glycolytic genes regulator	K	0.617628	0.19042	0.703756	0.096388	0.347942	0.719161	0.254199	0.587419
LKHMGDEB_01260	rpoN1	RNA polymerase sigma-54 factor 1	K	-0.124064	0.663579	0.445221	0.0556903	-0.156016	0.769963	0.572843	0.0101602
LKHMGDEB_01262	LKHMGDEB_01262	hypothetical protein	G	-0.584837	0.0846926	-0.768465	0.0121586	0.50391	0.359021	-0.641724	0.0320745
LKHMGDEB_01263	rsiV	Anti-sigma-V factor RsiV	S	-0.75008	0.060356	-1.08542	0.00283207	0.175586	0.845554	-1.72584	7.01149347379842e-07
LKHMGDEB_01264	sigV	RNA polymerase sigma factor SigV	K	-1.1539	0.0104467	-1.46048	0.000437178	0.359954	0.680293	-1.65855	2.49928745048668e-05
LKHMGDEB_01265	LKHMGDEB_01265	ISL3 family transposase IS1251	L	-0.317805	0.367358	-0.287435	0.376434	0.825851	0.0420295	-0.253407	0.440361
LKHMGDEB_01266	rpoE	putative DNA-directed RNA polymerase subunit delta	K	0.441725	0.244908	0.604422	0.07556	-0.262242	0.739278	0.391531	0.265931
LKHMGDEB_01267	LKHMGDEB_01267	hypothetical protein	S	0.0364934	0.951386	0.338566	0.477568	-0.280131	0.788954	0.384675	0.415366
LKHMGDEB_01268	lipL	Octanoyl-[GcvH]:protein N-octanoyltransferase	H	-0.00370152	0.993128	0.313533	0.269864	-0.339629	0.52582	0.0485596	0.87437
LKHMGDEB_01269	LKHMGDEB_01269	hypothetical protein	S	0.292734	0.234134	0.414415	0.0588035	-0.265609	0.537551	0.36627	0.0925496
LKHMGDEB_01270	yidA_2	Sugar phosphatase YidA	S	0.41283	0.139354	0.55911	0.0240371	-0.576232	0.11945	0.501103	0.0399869
LKHMGDEB_01271	LKHMGDEB_01271	hypothetical protein	L	-0.0293269	0.966151	-0.936946	0.0588841	0.314128	0.773706	-0.79057	0.106248
LKHMGDEB_01272	gloA	Lactoylglutathione lyase	E	-0.011811	0.978352	0.717628	0.0167261	-0.162529	0.832269	0.309839	0.330199
LKHMGDEB_01273	yddE	putative isomerase YddE	S	-0.252416	0.42012	-0.976839	0.000350686	-0.0874038	0.909184	-0.856872	0.000966999
LKHMGDEB_01274	lhpI	Delta(1)-pyrroline-2-carboxylate reductase	E	-0.238598	0.464725	-0.593564	0.0345348	-0.0660464	0.930344	-0.936948	0.00044435
LKHMGDEB_01275	hisC	Histidinol-phosphate aminotransferase	K	-0.464856	0.181134	-0.686891	0.0275209	0.310612	0.626101	-0.643058	0.0345377
LKHMGDEB_01276	ntpJ_2	Potassium/sodium uptake protein NtpJ	P	-0.921896	5.80763454131512e-05	-0.560775	0.0118465	0.626732	0.0354694	-0.6177	0.00401029
LKHMGDEB_01277	ntpD	V-type sodium ATPase subunit D	C	0.314363	0.228618	0.853421	0.000169459	0.115386	0.845393	0.651401	0.0032404
LKHMGDEB_01278	ntpB	V-type sodium ATPase subunit B	C	-0.269296	0.484472	0.173298	0.629771	0.109816	0.906996	0.133132	0.715661
LKHMGDEB_01279	ntpA	V-type sodium ATPase catalytic subunit A	F	-0.0663896	0.877018	0.150222	0.679092	0.218441	0.769963	0.238901	0.506417
LKHMGDEB_01280	ntpG	V-type sodium ATPase subunit G	C	-0.0431512	0.92048	0.118495	0.756155	0.251333	0.744112	0.249176	0.496165
LKHMGDEB_01281	ntpC	V-type sodium ATPase subunit C	C	0.0266607	0.953893	0.0201182	0.962759	0.35342	0.609957	0.375551	0.284249
LKHMGDEB_01282	atpE_1	V-type proton ATPase subunit E	C	0.0398696	0.91704	0.142177	0.661979	0.360904	0.531897	0.415179	0.164868
LKHMGDEB_01283	ntpK	V-type sodium ATPase subunit K	U	0.354056	0.354963	0.461656	0.17375	0.691312	0.187067	0.654066	0.0440127
LKHMGDEB_01284	LKHMGDEB_01284	hypothetical protein	U	0.483834	0.176592	0.387291	0.241683	0.433545	0.481862	0.733363	0.0174743
LKHMGDEB_01285	LKHMGDEB_01285	hypothetical protein	-	-0.438618	0.37541	-0.225428	0.638151	-0.281018	0.772479	0.153088	0.746387
LKHMGDEB_01286	puuD	Gamma-glutamyl-gamma-aminobutyrate hydrolase PuuD	S	0.714188	0.0734479	0.705141	0.0494451	-0.0150707	0.990892	0.654918	0.0647624
LKHMGDEB_01287	fbp	Fructose-1,6-bisphosphatase class 3	G	0.932609	0.0130596	0.344998	0.340189	0.369824	0.593226	0.750727	0.0244539
LKHMGDEB_01288	yhaP	putative protein YhaP	CP	0.666065	0.00889026	0.477824	0.0402859	-0.408975	0.324858	1.11741	2.16159820311971e-07
LKHMGDEB_01289	btuD_6	Vitamin B12 import ATP-binding protein BtuD	S	0.732389	0.00341824	0.611135	0.00807865	-0.323905	0.479497	1.35205	2.64641940578335e-10
LKHMGDEB_01290	uvrC_1	UvrABC system protein C	L	0.662887	0.0019436	0.683902	0.000547951	0.26869	0.487427	0.726753	0.000120277
LKHMGDEB_01291	trxA	Thioredoxin	O	0.10711	0.845849	0.580071	0.179495	-0.117599	0.920002	0.390255	0.383424
LKHMGDEB_01292	mutS2_2	Endonuclease MutS2	L	-0.223268	0.450026	0.122108	0.66079	-0.0296147	0.967156	0.0137308	0.96182
LKHMGDEB_01293	LKHMGDEB_01293	hypothetical protein	S	0.112756	0.764994	0.404057	0.181306	0.0718784	0.928996	0.303932	0.326758
LKHMGDEB_01294	zapA	Cell division protein ZapA	D	-0.244037	0.546365	0.0445269	0.912957	-0.095531	0.920002	0.0171493	0.963883
LKHMGDEB_01295	rnhC	Ribonuclease HIII	L	0.403364	0.343133	0.602369	0.106767	-0.0484314	0.962844	0.977942	0.00575534
LKHMGDEB_01296	LKHMGDEB_01296	hypothetical protein	M	-1.07945	2.15401384862197e-06	-0.595488	0.00836979	-0.100887	0.863474	-0.664238	0.0021803
LKHMGDEB_01297	LKHMGDEB_01297	hypothetical protein	K	0.0503133	0.876267	0.0902547	0.745622	-0.24965	0.626101	0.266055	0.297442
LKHMGDEB_01298	hrtA_2	Putative hemin import ATP-binding protein HrtA	V	-0.520354	0.199869	-0.846379	0.0206975	-0.258427	0.754635	-1.2831	0.000234992
LKHMGDEB_01299	LKHMGDEB_01299	putative ABC transporter permease	V	-0.673443	0.0993304	-0.440051	0.248784	0.284939	0.736283	-0.669511	0.0645131
LKHMGDEB_01300	nox_1	NADH oxidase	S	-0.687476	0.00367345	-1.17747	5.98262e-08	0.118914	0.827098	-1.22293	3.0438820655617e-09
LKHMGDEB_01301	LKHMGDEB_01301	hypothetical protein	K	-0.499617	0.109798	-1.05347	0.000161433	0.332421	0.545765	-1.34524	3.22801424947681e-07
LKHMGDEB_01302	LKHMGDEB_01302	hypothetical protein	-	-0.686089	0.105584	-1.59492	2.3214e-05	-0.508055	0.48654	-2.1781	8.2821280662351e-10
LKHMGDEB_01303	LKHMGDEB_01303	hypothetical protein	-	-0.614487	0.293765	-1.76959	0.00087588	-0.646309	0.51946	-2.56827	6.60978971305212e-07
LKHMGDEB_01304	LKHMGDEB_01304	hypothetical protein	S	-0.954297	0.0342139	-1.83615	6.87703e-06	-0.471084	0.55948	-2.39234	7.34136118666414e-10
LKHMGDEB_01305	LKHMGDEB_01305	hypothetical protein	S	-1.10755	0.019258	-1.76285	5.91381e-05	-1.00576	0.110196	-2.29153	4.34589686166194e-08
LKHMGDEB_01306	LKHMGDEB_01306	IS30 family transposase IS1062	L	-0.944086	0.0192683	-1.02267	0.00538515	-0.500888	0.480328	-1.3877	7.19162770851757e-05
LKHMGDEB_01307	hmo	4-hydroxymandelate oxidase	C	-0.798694	0.110065	-0.99898	0.0266709	-0.893018	0.225453	-1.25739	0.00366117
LKHMGDEB_01308	LKHMGDEB_01308	hypothetical protein	S	-1.06272	0.0384305	-0.435369	0.373158	-0.88159	0.259021	-0.304978	0.544505
LKHMGDEB_01310	ywpJ_2	Phosphatase YwpJ	S	0.330168	0.362553	0.515026	0.105198	0.690637	0.142539	1.01748	0.000595516
LKHMGDEB_01311	LKHMGDEB_01311	hypothetical protein	L	-0.195098	0.623679	-0.0466434	0.903386	0.0936084	0.920002	-0.198099	0.583505
LKHMGDEB_01312	LKHMGDEB_01312	hypothetical protein	L	-0.370891	0.0846764	-0.512299	0.00760105	0.00591931	0.99247	-0.460151	0.0139379
LKHMGDEB_01313	yhaM	3'-5' exoribonuclease YhaM	S	0.382224	0.100242	0.657564	0.00133651	-0.0984067	0.851841	0.889594	4.10472506531899e-06
LKHMGDEB_01314	prsA_2	Foldase protein PrsA	M	0.452552	0.173069	0.902888	0.00189023	-0.198762	0.769963	1.00898	0.000296377
LKHMGDEB_01315	LKHMGDEB_01315	hypothetical protein	S	0.331325	0.372654	0.628301	0.0512823	-0.405476	0.51946	0.585118	0.0661771
LKHMGDEB_01316	hit	Protein hit	FG	0.275784	0.495681	0.86121	0.0111453	-0.360451	0.607937	0.88662	0.00700059
LKHMGDEB_01317	ecsA	ABC-type transporter ATP-binding protein EcsA	V	0.165225	0.720336	0.909957	0.0123314	-0.137895	0.892891	0.706388	0.0501784
LKHMGDEB_01318	LKHMGDEB_01318	hypothetical protein	U	0.062391	0.856537	0.762156	0.00318779	0.175986	0.769963	0.726701	0.00380648
LKHMGDEB_01319	LKHMGDEB_01319	hypothetical protein	M	0.934593	0.086905	0.491847	0.342109	-0.0192238	0.991811	0.703352	0.158304
LKHMGDEB_01320	trmB	tRNA (guanine-N(7)-)-methyltransferase	J	0.600098	0.242888	0.53742	0.259646	0.324306	0.758179	0.403646	0.408023
LKHMGDEB_01321	adeC	Adenine deaminase	F	0.622562	0.380363	0.79452	0.210213	-0.754838	0.532049	0.224842	0.741892
LKHMGDEB_01322	comGA	ComG operon protein 1	NU	-0.923169	0.0678464	-2.07954	6.36215e-06	-0.424918	0.663308	-2.60843	2.70983424087784e-09
LKHMGDEB_01323	LKHMGDEB_01323	hypothetical protein	NU	-0.913749	0.218434	-2.37865	0.000318693	-0.355755	0.829447	-3.39431	7.8076509498384e-08
LKHMGDEB_01324	LKHMGDEB_01324	hypothetical protein	U	-1.47009	0.163608	-1.97979	0.0497944	0.247957	NA	-1.95647	0.0425405
LKHMGDEB_01325	LKHMGDEB_01325	hypothetical protein	NU	-1.1458	0.130055	-1.71374	0.0130451	-0.268031	NA	-3.74933	2.99249378367764e-07
LKHMGDEB_01326	LKHMGDEB_01326	hypothetical protein	-	-1.16281	0.0844914	-2.0591	0.00138747	-0.673172	NA	-2.62185	2.93616217057037e-05
LKHMGDEB_01327	LKHMGDEB_01327	hypothetical protein	U	-0.0254818	0.974125	-1.03307	0.0881873	0.331719	NA	-1.9205	0.00197493
LKHMGDEB_01328	LKHMGDEB_01328	hypothetical protein	-	-0.333599	0.711306	-2.26946	0.0044392	-0.21019	NA	-1.60556	0.0298364
LKHMGDEB_01329	LKHMGDEB_01329	hypothetical protein	L	1.15596	0.000594722	0.857792	0.00690605	-0.281567	0.697069	0.772554	0.0127754
LKHMGDEB_01330	ackA	Acetate kinase	F	1.17866	5.35497273169791e-05	0.621446	0.0287726	-0.199191	0.762909	0.696304	0.0115708
LKHMGDEB_01331	ybiT_2	putative ABC transporter ATP-binding protein YbiT	S	-0.881387	0.000129762	-0.982503	7.76773e-06	-0.186021	0.715846	-0.738916	0.000481485
LKHMGDEB_01332	LKHMGDEB_01332	hypothetical protein	-	0.301539	0.534189	0.298434	0.492972	0.423605	0.607937	0.368644	0.390084
LKHMGDEB_01333	LKHMGDEB_01333	Putative universal stress protein	T	0.493159	0.145541	0.661477	0.0276093	0.0428949	0.959428	0.620618	0.0353696
LKHMGDEB_01334	LKHMGDEB_01334	hypothetical protein	-	-1.07748	0.0570214	0.0230671	0.973399	1.74523	0.00435268	-1.20603	0.014592
LKHMGDEB_01335	LKHMGDEB_01335	putative AAA domain-containing protein	O	0.253572	0.505455	0.216997	0.532508	-0.155171	0.848512	0.524613	0.101584
LKHMGDEB_01336	LKHMGDEB_01336	Putative 3-methyladenine DNA glycosylase	L	0.123724	0.801469	0.110751	0.803982	-0.252452	0.77484	-0.0785238	0.856041
LKHMGDEB_01337	LKHMGDEB_01337	hypothetical protein	S	-0.26847	0.492127	-0.523661	0.122677	-0.266717	0.725442	-0.380278	0.269665
LKHMGDEB_01338	prmA	Ribosomal protein L11 methyltransferase	J	0.147047	0.693675	0.264512	0.408319	-0.145835	0.848512	0.168901	0.614373
LKHMGDEB_01339	rsmE	Ribosomal RNA small subunit methyltransferase E	J	-0.0542233	0.894524	-0.0958985	0.789122	-0.206001	0.770863	0.054865	0.875704
LKHMGDEB_01340	relA	GTP pyrophosphokinase	KT	0.277894	0.494215	0.371679	0.299582	0.110858	0.909896	0.0852548	0.8272
LKHMGDEB_01341	dtd	D-aminoacyl-tRNA deacylase	J	0.341742	0.428563	0.29847	0.451293	0.260751	0.758179	0.156325	0.708601
LKHMGDEB_01342	cypC	Fatty-acid peroxygenase	C	-0.362068	0.457921	0.851649	0.0387098	-0.0774704	0.944978	1.03683	0.00912299
LKHMGDEB_01343	iolS	Aldo-keto reductase IolS	C	0.526716	0.269988	1.09425	0.0086303	0.136501	0.909896	0.836432	0.0427035
LKHMGDEB_01344	hisS	Histidine--tRNA ligase	J	0.635034	0.136264	0.273176	0.505419	-0.0535989	0.960114	0.502101	0.197725
LKHMGDEB_01345	aspS	Aspartate--tRNA ligase	J	0.631949	0.0189276	0.10941	0.686019	0.121097	0.845667	0.507391	0.0339943
LKHMGDEB_01346	LKHMGDEB_01346	hypothetical protein	S	0.4401	0.0502216	0.305268	0.140026	0.228063	0.572115	0.600841	0.00184913
LKHMGDEB_01347	oatA	O-acetyltransferase OatA	I	0.148508	0.712693	0.688439	0.0314227	0.418505	0.499861	0.370496	0.268158
LKHMGDEB_01348	LKHMGDEB_01348	hypothetical protein	L	0.294743	0.5979	0.522361	0.277844	0.618173	0.481862	0.257968	0.617463
LKHMGDEB_01349	yfiC	tRNA1(Val) (adenine(37)-N6)-methyltransferase	S	0.0943908	0.856878	0.421875	0.314472	-0.159392	0.884947	0.042705	0.924223
LKHMGDEB_01350	plsC	1-acyl-sn-glycerol-3-phosphate acyltransferase	I	0.344954	0.49265	0.851456	0.0445241	-0.177443	0.875088	0.904593	0.0289386
LKHMGDEB_01351	sbcD	Nuclease SbcCD subunit D	L	0.114301	0.841982	-0.405531	0.383933	-0.22484	0.839922	-0.151363	0.756373
LKHMGDEB_01352	LKHMGDEB_01352	hypothetical protein	L	-0.538761	0.0575371	-0.901871	0.000339216	-0.253258	0.635493	-0.432536	0.0896766
LKHMGDEB_01353	rapA	RNA polymerase-associated protein RapA	KL	-0.428025	0.117215	-0.597343	0.0138187	0.00329632	0.997098	-0.153655	0.573392
LKHMGDEB_01354	yfnB_1	Putative HAD-hydrolase YfnB	S	1.06553	0.23079	0.917073	0.264351	-0.421532	0.833185	1.08586	0.177212
LKHMGDEB_01355	spxA_4	Regulatory protein Spx	K	0.961905	0.0759203	0.80701	0.100713	-0.240562	0.845667	0.167475	0.757293
LKHMGDEB_01356	mecA	Adapter protein MecA 1	NOT	-0.0292467	0.958846	0.383241	0.376146	0.15751	0.8903	-0.328612	0.456628
LKHMGDEB_01357	LKHMGDEB_01357	hypothetical protein	S	-1.64183	1.04411945415626e-06	-1.74257	1.33289e-07	0.545887	0.364528	-1.61153	2.70670976533363e-07
LKHMGDEB_01358	pepF1_1	Oligoendopeptidase F, plasmid	E	0.566518	0.00539619	-0.262015	0.174248	-0.0923178	0.846642	0.705201	5.94906579882862e-05
LKHMGDEB_01359	mazF	Endoribonuclease toxin MazF	T	0.616348	0.416739	0.06238	0.936723	0.0578016	0.974701	0.10874	0.881439
LKHMGDEB_01360	LKHMGDEB_01360	hypothetical protein	T	0.509502	0.513738	-0.0182182	0.984213	0.0229156	0.99247	0.0952041	0.898799
LKHMGDEB_01361	LKHMGDEB_01361	hypothetical protein	S	-0.848003	0.217622	-0.499477	0.447814	0.195258	NA	-2.43396	0.000279668
LKHMGDEB_01362	yedK	Putative SOS response-associated peptidase YedK	S	-1.18799	0.00178036	-0.98354	0.0056632	-0.321963	0.676988	-1.56601	3.38986757083014e-06
LKHMGDEB_01363	acuR	Transcriptional regulator AcuR	K	0.0950557	0.832982	0.391088	0.281265	-0.142346	0.880936	0.734563	0.0305668
LKHMGDEB_01364	LKHMGDEB_01364	hypothetical protein	Q	-0.409818	0.433322	0.320011	0.505419	0.356372	0.728348	-0.365835	0.448184
LKHMGDEB_01365	rclA	putative pyridine nucleotide-disulfide oxidoreductase RclA	C	0.00406077	0.996312	0.899564	0.0836186	0.624295	0.539401	0.289089	0.617808
LKHMGDEB_01366	ohrB_2	Organic hydroperoxide resistance protein OhrB	O	-0.252658	0.657107	0.572654	0.230403	-0.598663	0.503309	0.61164	0.193897
LKHMGDEB_01367	LKHMGDEB_01367	hypothetical protein	-	-0.206905	0.732943	-0.377013	0.482392	-0.129152	NA	-0.193848	0.722833
LKHMGDEB_01368	algC	Phosphomannomutase/phosphoglucomutase	G	-0.20735	0.651898	-1.00025	0.00726074	-0.5372	0.458298	-1.13478	0.00151961
LKHMGDEB_01369	argR_2	Arginine repressor	K	0.176765	0.750415	0.158039	0.751986	-0.722538	0.374717	-0.211099	0.671379
LKHMGDEB_01370	LKHMGDEB_01370	hypothetical protein	S	-0.159981	0.660214	0.308689	0.320206	-0.393116	0.490621	0.527994	0.0708096
LKHMGDEB_01371	ribZ	Riboflavin transporter RibZ	EGP	-0.978131	0.0890438	-0.653595	0.221353	0.393657	0.740791	-0.896104	0.0806503
LKHMGDEB_01372	thiO	Glycine oxidase	E	0.403129	0.313807	0.253788	0.502736	-0.254637	0.754635	0.322557	0.386679
LKHMGDEB_01373	LKHMGDEB_01373	hypothetical protein	H	0.427902	0.30817	0.631879	0.0881873	0.0994677	0.920002	0.229059	0.578231
LKHMGDEB_01374	LKHMGDEB_01374	hypothetical protein	M	0.10454	0.94135	0.896317	0.438269	-0.144544	0.962624	0.551037	0.650135
LKHMGDEB_01375	queG	Epoxyqueuosine reductase	C	-0.0453753	0.860128	0.120565	0.580561	-0.0148043	0.979616	0.266602	0.186488
LKHMGDEB_01376	LKHMGDEB_01376	hypothetical protein	-	0.165928	0.645932	0.512246	0.0822613	0.234546	0.729508	0.581002	0.042848
LKHMGDEB_01377	ssaB	Manganese ABC transporter substrate-binding lipoprotein	P	-0.834332	0.15453	0.0375246	0.95405	0.195693	0.892891	-1.85816	0.000180612
LKHMGDEB_01378	mntB	Manganese transport system membrane protein MntB	P	-0.216659	0.773725	0.502266	0.427544	0.560826	0.65864	-1.37316	0.016696
LKHMGDEB_01379	znuC_2	High-affinity zinc uptake system ATP-binding protein ZnuC	P	0.189264	0.811309	0.709306	0.275096	0.743145	0.548681	-0.946719	0.133202
LKHMGDEB_01380	yifK	putative transport protein YifK	E	-0.0523723	0.858757	0.322354	0.160933	-0.200016	0.688699	-0.139278	0.57943
LKHMGDEB_01381	LKHMGDEB_01381	hypothetical protein	-	0.2963	0.233777	0.0221908	0.934063	-0.255461	0.563168	0.514499	0.0159162
LKHMGDEB_01382	LKHMGDEB_01382	hypothetical protein	-	-0.338872	0.638752	-0.246525	0.709798	-0.730052	NA	0.0170534	0.979238
LKHMGDEB_01383	kefG	Glutathione-regulated potassium-efflux system ancillary protein KefG	S	0.339668	0.272504	0.270034	0.351919	-0.204089	0.746172	0.442163	0.106286
LKHMGDEB_01384	rhaS_3	HTH-type transcriptional activator RhaS	K	0.270454	0.319406	0.588837	0.0125288	0.00295964	0.997098	0.498649	0.0313377
LKHMGDEB_01385	lacS	Lactose permease	G	-1.06304	0.0957468	-1.86404	0.00114831	-1.04118	0.291473	-3.32423	2.80697134417701e-09
LKHMGDEB_01386	galM	Aldose 1-epimerase	G	-0.310436	0.334585	-0.883298	0.00166962	-0.529969	0.266033	-0.849656	0.00163222
LKHMGDEB_01387	galK_2	Galactokinase	G	-0.441347	0.197981	-0.829271	0.00650547	-0.578991	0.263325	-0.772891	0.0088072
LKHMGDEB_01388	umuC_1	Protein UmuC	L	-0.257211	0.47689	-0.537394	0.0817146	0.523302	0.335369	-0.518588	0.0889913
LKHMGDEB_01389	LKHMGDEB_01389	hypothetical protein	-	-0.517652	0.0734479	-0.662096	0.0115484	0.3513	0.481862	-0.488123	0.0575072
LKHMGDEB_01390	LKHMGDEB_01390	hypothetical protein	S	-0.224947	0.475163	-0.175499	0.545861	0.65809	0.0753539	-0.113137	0.70699
LKHMGDEB_01391	LKHMGDEB_01391	IS3 family transposase ISEfa10	L	-0.882901	0.0726361	-1.93186	2.94697e-05	-0.211595	0.848512	-1.69749	7.35390767113533e-05
LKHMGDEB_01392	LKHMGDEB_01392	hypothetical protein	-	-1.76917	0.112092	-2.58976	0.01786	-0.9843	NA	-3.72308	0.00155191
LKHMGDEB_01393	npr_2	NADH peroxidase	S	-0.267551	0.690624	1.26879	0.0174825	-0.255159	0.851841	0.0723024	0.905533
LKHMGDEB_01394	patA	Putative N-acetyl-LL-diaminopimelate aminotransferase	E	0.125962	0.722549	0.273446	0.361225	-0.158636	0.821877	0.389482	0.177212
LKHMGDEB_01395	yxeP	putative hydrolase YxeP	E	0.267232	0.406313	-0.110846	0.722593	0.0189217	0.98072	0.442575	0.110377
LKHMGDEB_01396	yclM	Aspartokinase 3	E	0.181997	0.523229	-0.111554	0.674221	-0.123246	0.838637	0.116025	0.666941
LKHMGDEB_01397	asd	Aspartate-semialdehyde dehydrogenase	E	0.332461	0.324824	0.0444718	0.899224	-0.0795275	0.920002	0.434165	0.145417
LKHMGDEB_01398	dapH_1	2,3,4,5-tetrahydropyridine-2,6-dicarboxylate N-acetyltransferase	E	-0.0150448	0.977659	-0.246989	0.535021	-0.280978	0.739278	0.117581	0.771937
LKHMGDEB_01399	dapB	4-hydroxy-tetrahydrodipicolinate reductase	E	0.146851	0.679089	-0.0854056	0.797484	-0.219966	0.740791	0.173982	0.587419
LKHMGDEB_01400	dapA	4-hydroxy-tetrahydrodipicolinate synthase	E	0.0398523	0.916671	-0.127641	0.694298	-0.517053	0.314717	0.0577013	0.860295
LKHMGDEB_01401	dapF	Diaminopimelate epimerase	E	0.305686	0.475163	0.40475	0.282955	-0.295294	0.724106	0.786326	0.0247998
LKHMGDEB_01402	lysA	Diaminopimelate decarboxylase	E	0.32744	0.565027	0.314419	0.540533	-0.141419	0.919569	0.750782	0.112775
LKHMGDEB_01403	efp	Elongation factor P	J	0.199599	0.544065	0.561641	0.0395425	-0.271731	0.635493	0.585896	0.0282269
LKHMGDEB_01404	cysM	Cysteine synthase	E	-0.995495	0.284826	0.78676	0.36235	0.613819	0.744864	-0.924872	0.277675
LKHMGDEB_01405	metB	Cystathionine gamma-synthase	E	-1.26377	NA	1.12404	NA	0.317914	NA	-0.334049	NA
LKHMGDEB_01406	luxS	S-ribosylhomocysteine lyase	H	0.0241398	0.953868	0.950165	0.00146152	-0.166305	0.827782	0.574428	0.0548265
LKHMGDEB_01407	bsaA	Glutathione peroxidase BsaA	O	-1.80001	0.00180795	0.51857	0.36235	-0.0422262	0.979431	-0.973226	0.0693234
LKHMGDEB_01408	dtpT	Di-/tripeptide transporter	U	1.03181	0.0181858	0.682651	0.0874435	-0.00160285	0.998947	1.00719	0.00833061
LKHMGDEB_01409	LKHMGDEB_01409	hypothetical protein	S	0.599612	0.105559	-0.458215	0.187793	0.280636	0.710978	-0.200536	0.592811
LKHMGDEB_01410	LKHMGDEB_01410	hypothetical protein	-	0.337125	0.350553	0.659347	0.0346358	0.83849	0.0468234	0.0727653	0.836704
LKHMGDEB_01411	LKHMGDEB_01411	hypothetical protein	-	0.0653092	0.900568	0.91358	0.0188139	1.01063	0.0587516	0.360967	0.387585
LKHMGDEB_01412	LKHMGDEB_01412	hypothetical protein	S	-0.223005	0.506554	0.0265675	0.938063	1.63762	7.83885e-09	-0.220939	0.472173
LKHMGDEB_01413	LKHMGDEB_01413	hypothetical protein	-	0.0950822	0.72039	0.490752	0.0194942	0.792757	0.00108562	0.274836	0.205108
LKHMGDEB_01415	LKHMGDEB_01415	hypothetical protein	S	-0.760834	0.0506791	-0.624619	0.0799949	1.9088	2.62535e-08	-0.527994	0.135533
LKHMGDEB_01416	LKHMGDEB_01416	hypothetical protein	-	-0.160508	0.810839	0.0114608	0.987431	0.541184	0.607937	-0.0628542	0.916236
LKHMGDEB_01417	LKHMGDEB_01417	hypothetical protein	-	0.368013	0.58475	1.17363	0.0322731	0.771411	NA	0.594059	0.306923
LKHMGDEB_01418	LKHMGDEB_01418	hypothetical protein	-	0.760796	0.037385	1.34188	3.71768e-05	-0.0346996	0.971173	1.51864	6.9617495628819e-07
LKHMGDEB_01419	LKHMGDEB_01419	hypothetical protein	-	1.53503	0.0375747	1.12614	0.100932	0.499101	NA	1.4576	0.0258993
LKHMGDEB_01420	LKHMGDEB_01420	hypothetical protein	-	0.240171	0.688406	0.186241	0.734614	-0.0515535	0.970822	0.219875	0.685348
LKHMGDEB_01421	LKHMGDEB_01421	hypothetical protein	-	0.0321092	0.971175	1.29513	0.0328516	-0.24677	0.883706	0.337988	0.623163
LKHMGDEB_01422	LKHMGDEB_01422	Putative universal stress protein	T	0.168428	0.811309	1.47024	0.00694463	-0.250342	0.863474	0.474513	0.423315
LKHMGDEB_01423	LKHMGDEB_01423	hypothetical protein	M	-0.397738	0.625986	1.60441	0.0148314	0.212428	0.91133	0.430969	0.558827
LKHMGDEB_01425	LKHMGDEB_01425	hypothetical protein	S	-0.50324	0.218434	-0.455757	0.231732	0.899105	0.0699631	-0.0224659	0.956033
LKHMGDEB_01426	LKHMGDEB_01426	hypothetical protein	S	0.556876	0.285641	1.48165	0.000986265	-0.56185	0.532815	1.02419	0.0215163
LKHMGDEB_01427	LKHMGDEB_01427	hypothetical protein	S	0.226424	0.488259	0.270407	0.353547	-0.193515	0.759357	0.00110767	0.996724
LKHMGDEB_01428	LKHMGDEB_01428	hypothetical protein	S	0.546682	0.127339	1.21187	0.000104127	-0.075868	0.930725	1.4299	1.24660935024026e-06
LKHMGDEB_01429	LKHMGDEB_01429	hypothetical protein	KL	0.363174	0.426726	0.199641	0.646749	0.75682	0.24899	0.159299	0.717321
LKHMGDEB_01430	LKHMGDEB_01430	putative metallo-hydrolase	S	0.418845	0.168449	0.710951	0.00805908	-0.315169	0.560643	0.453454	0.0937703
LKHMGDEB_01431	gpmA_3	2,3-bisphosphoglycerate-dependent phosphoglycerate mutase	G	0.495155	0.16426	1.07635	0.000552263	-0.294966	0.674858	0.769363	0.0121595
LKHMGDEB_01432	uppP	Undecaprenyl-diphosphatase	V	0.340583	0.592219	0.508362	0.358571	-0.00511278	0.997098	0.110444	0.850879
LKHMGDEB_01433	zosA	Zinc-transporting ATPase	P	1.51521	0.000299996	0.659452	0.106788	0.561955	0.477767	0.660138	0.102522
LKHMGDEB_01434	LKHMGDEB_01434	hypothetical protein	S	0.733626	0.0148662	0.605832	0.0264703	-0.0312675	0.968472	0.69564	0.0083224
LKHMGDEB_01435	LKHMGDEB_01435	hypothetical protein	-	0.212401	0.605005	0.74415	0.0261503	-0.275349	0.724106	0.353636	0.31718
LKHMGDEB_01436	rpsT	30S ribosomal protein S20	J	0.385895	0.235233	0.438725	0.135476	-0.348938	0.539401	0.421835	0.148931
LKHMGDEB_01437	yqeN	putative protein YqeN	L	0.313548	0.357805	0.635167	0.0308086	0.130403	0.864931	0.600239	0.0374492
LKHMGDEB_01438	comEC	ComE operon protein 3	S	-0.950486	0.0104467	0.318531	0.373158	0.298771	0.691265	-0.178116	0.639272
LKHMGDEB_01439	tadA_1	tRNA-specific adenosine deaminase	F	6.22379553776717e-05	0.99987	0.821946	0.0647796	-0.614651	0.481745	0.613613	0.173381
LKHMGDEB_01440	LKHMGDEB_01440	hypothetical protein	-	0.46014	0.241624	1.017	0.00300118	-0.100135	0.920002	1.10608	0.00074205
LKHMGDEB_01441	LKHMGDEB_01441	hypothetical protein	E	0.305892	0.603175	1.06281	0.0266143	-0.322213	0.770863	1.294	0.00499323
LKHMGDEB_01442	LKHMGDEB_01442	hypothetical protein	L	-1.30664	0.00150724	-1.31848	0.000680494	-0.542481	0.460829	-1.7844	1.37682701788514e-06
LKHMGDEB_01443	ylbL	putative protein YlbL	T	0.539438	0.0175152	0.477572	0.0198151	0.184269	0.686361	0.754238	9.33024338019178e-05
LKHMGDEB_01444	coaD	Phosphopantetheine adenylyltransferase	H	0.933007	1.59074351982159e-05	0.898385	1.96693e-05	0.591854	0.0389005	1.27384	8.91189038435078e-11
LKHMGDEB_01445	rsmD	Ribosomal RNA small subunit methyltransferase D	L	0.285933	0.462245	0.448042	0.185795	-0.0836249	0.924869	0.366796	0.284249
LKHMGDEB_01446	LKHMGDEB_01446	hypothetical protein	S	0.0411032	0.911186	0.923354	0.000664918	0.444444	0.388384	0.467443	0.0898231
LKHMGDEB_01447	LKHMGDEB_01447	hypothetical protein	S	-0.0531723	0.865643	0.317359	0.201465	0.498751	0.189615	0.264548	0.2929
LKHMGDEB_01448	LKHMGDEB_01448	hypothetical protein	S	-0.0495499	0.865246	-0.128173	0.603281	0.411569	0.285324	-0.374119	0.0944516
LKHMGDEB_01449	purT	Phosphoribosylglycinamide formyltransferase 2	C	0.76157	0.0109116	0.371871	0.18493	0.0394091	0.959428	0.634498	0.0164869
LKHMGDEB_01450	ftsW_2	putative peptidoglycan glycosyltransferase FtsW	D	1.39727	0.000751744	0.573547	0.154628	0.308426	0.737565	0.818906	0.0337222
LKHMGDEB_01451	LKHMGDEB_01451	hypothetical protein	S	1.21146	0.0125378	0.261178	0.59357	-0.0836339	0.944706	0.388981	0.411335
LKHMGDEB_01452	recQ_2	ATP-dependent DNA helicase RecQ	L	0.456961	0.0813297	0.580951	0.0129055	0.21481	0.676988	0.796133	0.000337303
LKHMGDEB_01453	typA	GTP-binding protein TypA/BipA	T	0.572114	0.243677	0.00238547	0.996366	0.21946	0.845349	-0.197074	0.687843
LKHMGDEB_01454	LKHMGDEB_01454	hypothetical protein	G	0.00966108	0.98417	0.207749	0.593129	0.743718	0.177152	0.313989	0.404003
LKHMGDEB_01455	LKHMGDEB_01455	hypothetical protein	S	0.388197	0.541381	-0.222537	0.709956	0.662218	0.51946	0.183099	0.756373
LKHMGDEB_01456	pdhD	Dihydrolipoyl dehydrogenase	C	0.644428	0.220379	0.073166	0.895604	0.0988974	0.939091	0.692467	0.143007
LKHMGDEB_01457	pdhC	Dihydrolipoyllysine-residue acetyltransferase component of pyruvate dehydrogenase complex	C	0.619296	0.208788	-0.0456152	0.931079	-0.0872414	0.942248	0.468976	0.305915
LKHMGDEB_01458	LKHMGDEB_01458	hypothetical protein	D	0.144354	0.773078	0.700783	0.07556	0.0804374	0.941506	0.985697	0.00834689
LKHMGDEB_01459	LKHMGDEB_01459	hypothetical protein	-	0.104423	0.875109	-0.262131	0.646571	-0.489355	0.65283	-0.293266	0.606768
LKHMGDEB_01460	LKHMGDEB_01460	hypothetical protein	-	-0.30218	0.423046	-0.215275	0.544613	-0.373281	0.560643	-0.460756	0.163963
LKHMGDEB_01461	LKHMGDEB_01461	hypothetical protein	-	-0.549414	0.261362	-0.298674	0.527477	-0.695026	0.389026	-0.164533	0.731568
LKHMGDEB_01462	LKHMGDEB_01462	hypothetical protein	-	-0.743415	0.136266	-1.00245	0.0245909	-0.409874	0.675271	-1.13801	0.00823565
LKHMGDEB_01463	LKHMGDEB_01463	hypothetical protein	-	-0.836694	0.176592	-0.6607	0.249501	-0.400221	0.754635	-1.26129	0.0185878
LKHMGDEB_01464	LKHMGDEB_01464	hypothetical protein	-	-1.6389	0.0791134	-1.94308	0.0265955	0.189583	NA	-3.10753	0.000682824
LKHMGDEB_01465	LKHMGDEB_01465	hypothetical protein	I	-0.980226	0.0229634	-2.1105	2.66074e-08	-0.506028	0.501074	-2.67125	3.88343157214515e-13
LKHMGDEB_01466	LKHMGDEB_01466	hypothetical protein	S	-1.29281	0.0414596	-2.04814	0.000433548	0.0414513	0.979616	-3.32515	7.80669732877608e-09
LKHMGDEB_01467	LKHMGDEB_01467	hypothetical protein	L	-1.53135	0.0588894	-2.92352	0.000457931	-0.399799	NA	-3.24866	5.20312252992851e-05
LKHMGDEB_01468	LKHMGDEB_01468	hypothetical protein	-	-1.78223	0.0185684	-3.16455	0.000150397	0.174771	NA	-3.78159	8.12931655464966e-06
LKHMGDEB_01469	LKHMGDEB_01469	hypothetical protein	K	0.602469	0.0730566	0.517784	0.0924061	0.225112	0.746172	0.451624	0.141373
LKHMGDEB_01470	xerC_5	Tyrosine recombinase XerC	L	0.453962	0.131156	0.232706	0.419332	0.400638	0.432121	0.344822	0.210522
LKHMGDEB_01471	rpsI	30S ribosomal protein S9	J	0.47478	0.234586	0.461642	0.206443	-0.113979	0.910349	0.149545	0.709765
LKHMGDEB_01472	rplM	50S ribosomal protein L13	J	0.511572	0.134272	0.295057	0.359058	0.104661	0.90451	0.309047	0.335083
LKHMGDEB_01473	dps	DNA protection during starvation protein	P	0.233551	0.643602	0.575569	0.170555	-0.351225	0.702643	0.191117	0.678848
LKHMGDEB_01474	xylB_2	Xylulose kinase	G	0.158991	0.496118	0.221763	0.282523	-0.203771	0.623544	0.249556	0.218504
LKHMGDEB_01475	comC	Type 4 prepilin-like proteins leader peptide-processing enzyme	NOU	-0.474895	0.227855	-1.62	2.86765e-06	0.0213707	0.98378	-1.72587	1.34414327208689e-07
LKHMGDEB_01476	msrA_3	Peptide methionine sulfoxide reductase MsrA	O	-0.334291	0.589621	0.344855	0.533565	-0.361386	0.758179	0.152652	0.789143
LKHMGDEB_01477	yvdM_2	Beta-phosphoglucomutase	S	-0.614403	0.200738	-1.38975	0.0012267	-0.137864	0.909896	-2.0274	7.34701117407916e-07
LKHMGDEB_01478	glxK	Glycerate kinase	G	-0.588676	0.131156	-1.36101	8.08143e-05	-0.455219	0.497246	-1.94409	2.36385477412077e-09
LKHMGDEB_01479	kojP	Kojibiose phosphorylase	G	-1.05574	0.0375747	-2.16452	1.72751e-06	-0.635058	0.480328	-3.31792	1.7854236774855e-14
LKHMGDEB_01480	rifL	Putative UDP-kanosamine synthase oxidoreductase subunit	S	-1.10552	0.0992065	-2.46532	4.29383e-05	-0.952163	0.394163	-4.03481	7.33250213093246e-12
LKHMGDEB_01481	LKHMGDEB_01481	hypothetical protein	G	-1.46621	0.0222626	-2.51629	1.67577e-05	-1.03981	0.300474	-5.09482	3.63111035181868e-16
LKHMGDEB_01482	tdh	L-threonine 3-dehydrogenase	E	-1.19304	0.102106	-1.83996	0.00492965	-1.1202	0.337347	-4.06165	4.75924940049272e-10
LKHMGDEB_01483	ycjP	Inner membrane ABC transporter permease protein YcjP	G	-0.803687	0.142051	-1.38174	0.00488366	-0.69321	0.461378	-2.98692	5.68369185550277e-10
LKHMGDEB_01484	ycjO	Inner membrane ABC transporter permease protein YcjO	G	-0.619453	0.368414	-1.71778	0.00411005	-0.503298	0.710919	-3.09891	8.36560133831785e-08
LKHMGDEB_01485	LKHMGDEB_01485	hypothetical protein	G	-1.1478	0.139172	-2.46426	0.00035989	-0.88303	0.509763	-3.97457	2.70520397024295e-09
LKHMGDEB_01486	ycjM	Glucosylglycerate phosphorylase	G	-1.17872	0.0361617	-2.1483	2.76972e-05	-0.86631	0.339726	-3.62937	5.58228864999633e-13
LKHMGDEB_01487	purR_2	HTH-type transcriptional repressor PurR	K	0.424573	0.332186	0.552925	0.155813	-0.204089	0.832757	0.486656	0.213017
LKHMGDEB_01488	rpoC	DNA-directed RNA polymerase subunit beta'	K	0.186537	0.603806	-0.385394	0.20428	0.146956	0.845393	-0.272246	0.384935
LKHMGDEB_01489	rpoB	DNA-directed RNA polymerase subunit beta	K	0.377358	0.228701	-0.196134	0.513097	0.190658	0.766907	-0.00727444	0.981092
LKHMGDEB_01490	LKHMGDEB_01490	hypothetical protein	S	-0.71889	0.0564557	-1.47163	1.12087e-05	-0.275748	0.724251	-2.01826	1.70131659832635e-10
LKHMGDEB_01491	LKHMGDEB_01491	hypothetical protein	U	-0.556237	0.149135	-0.808312	0.0187898	0.430533	0.51946	-1.54961	1.62362397074909e-06
LKHMGDEB_01492	yxdL_1	ABC transporter ATP-binding protein YxdL	S	-0.402223	0.23079	-1.19119	6.23088e-05	0.352106	0.549972	-1.55438	3.02140925839008e-08
LKHMGDEB_01493	birA	Bifunctional ligase/repressor BirA	K	0.535504	0.122493	0.233937	0.482392	-0.0229935	0.979616	0.13623	0.696554
LKHMGDEB_01494	LKHMGDEB_01494	hypothetical protein	S	0.102484	0.814737	0.70914	0.0385461	-0.0596709	0.949687	0.595512	0.0808529
LKHMGDEB_01495	LKHMGDEB_01495	hypothetical protein	S	-0.157625	0.692663	0.171329	0.628523	-0.122213	0.891768	0.166806	0.642325
LKHMGDEB_01496	LKHMGDEB_01496	hypothetical protein	S	-0.0632295	0.892101	0.316544	0.404178	-0.279563	0.735875	-0.0111293	0.978383
LKHMGDEB_01497	LKHMGDEB_01497	hypothetical protein	S	0.263216	0.581973	0.45383	0.271631	-0.267917	0.769963	0.186287	0.676247
LKHMGDEB_01498	LKHMGDEB_01498	hypothetical protein	L	0.724169	0.0339927	0.221548	0.505118	-0.326961	0.602799	0.288999	0.376116
LKHMGDEB_01499	LKHMGDEB_01499	Nucleoid-associated protein	S	0.745402	0.0421421	0.122602	0.745385	-0.126586	0.891768	0.574266	0.0819831
LKHMGDEB_01500	recR	Recombination protein RecR	L	0.672533	0.0689974	0.0904896	0.81576	-0.236767	0.758179	0.336602	0.337247
LKHMGDEB_01501	tmk	Thymidylate kinase	F	0.635498	0.037841	0.14234	0.645485	-0.307126	0.583074	0.262131	0.373061
LKHMGDEB_01502	yaaQ	putative protein YaaQ	S	0.409274	0.165247	0.200756	0.481724	-0.352463	0.487883	0.434852	0.0984614
LKHMGDEB_01503	LKHMGDEB_01503	hypothetical protein	L	0.129052	0.552117	0.143189	0.461548	0.50139	0.0368205	0.0879982	0.666941
LKHMGDEB_01504	LKHMGDEB_01504	hypothetical protein	S	0.28727	0.286899	0.566487	0.0161118	0.374079	0.398811	0.789773	0.000427683
LKHMGDEB_01505	yabA	Initiation-control protein YabA	L	0.201062	0.439292	0.282658	0.219335	0.500213	0.128581	0.539694	0.0115753
LKHMGDEB_01506	rsmI	Ribosomal RNA small subunit methyltransferase I	H	-0.475907	0.072387	-0.523217	0.0281224	0.293444	0.525983	-0.0404655	0.878737
LKHMGDEB_01507	dinB_1	DNA polymerase IV	L	-0.354878	0.341775	-0.384935	0.256355	0.583802	0.294121	-0.220892	0.537567
LKHMGDEB_01508	LKHMGDEB_01508	hypothetical protein	O	-0.0929207	0.878229	-0.400557	0.418209	-0.247717	0.832757	-0.51415	0.285136
LKHMGDEB_01509	nrdD	Anaerobic ribonucleoside-triphosphate reductase	FK	0.529753	0.271253	0.362441	0.425324	-0.421642	0.635493	0.175093	0.714966
LKHMGDEB_01510	bceA_2	Bacitracin export ATP-binding protein BceA	V	0.269197	0.607075	0.859279	0.0445119	-0.0362464	0.976977	0.663693	0.123573
LKHMGDEB_01511	bceB_2	Bacitracin export permease protein BceB	V	0.288153	0.533866	0.694202	0.0732086	0.100206	0.92197	0.655545	0.0869655
LKHMGDEB_01512	LKHMGDEB_01512	hypothetical protein	S	0.575572	0.31873	1.14257	0.0223997	-0.249747	0.846642	0.446078	0.408023
LKHMGDEB_01513	dltA	D-alanine--D-alanyl carrier protein ligase	Q	0.530333	0.265632	1.11569	0.00726346	-0.0991109	0.931497	0.484119	0.268499
LKHMGDEB_01514	LKHMGDEB_01514	hypothetical protein	M	0.516122	0.225426	1.0466	0.00494741	0.273139	0.754635	0.507938	0.188844
LKHMGDEB_01515	dltC	D-alanyl carrier protein	J	-0.00812975	0.988176	0.736611	0.076363	0.0747484	0.94661	0.0906056	0.845259
LKHMGDEB_01516	dltD	Protein DltD	M	0.249149	0.543752	0.791483	0.0193299	0.131671	0.8903	0.110649	0.771128
LKHMGDEB_01517	ysdC	Putative aminopeptidase YsdC	G	0.720202	0.0481314	0.811354	0.0128921	-0.205099	0.794508	1.23367	6.03889730426425e-05
LKHMGDEB_01518	LKHMGDEB_01518	hypothetical protein	S	0.83496	0.00445535	0.808746	0.0024798	0.0411966	0.95711	1.45785	5.36574009918297e-09
LKHMGDEB_01519	LKHMGDEB_01519	hypothetical protein	S	0.903099	1.55706432082155e-06	0.569914	0.00218955	0.0877457	0.856914	1.22219	1.96695319171689e-12
LKHMGDEB_01520	lplJ	Lipoate-protein ligase LplJ	H	0.783789	0.00036874	0.687325	0.000939826	-0.0264244	0.965613	1.31892	1.21105001728136e-11
LKHMGDEB_01521	LKHMGDEB_01521	hypothetical protein	T	-0.453072	0.121199	-0.158247	0.581924	-0.0371272	0.959428	-0.528034	0.0392452
LKHMGDEB_01522	LKHMGDEB_01522	hypothetical protein	U	-0.300054	0.590514	-0.112231	0.835054	-0.306551	0.769963	-0.224611	0.666941
LKHMGDEB_01523	LKHMGDEB_01523	Putative O-methyltransferase	S	0.603155	0.0670103	0.770268	0.0086152	-0.0304173	0.971735	0.436818	0.145099
LKHMGDEB_01525	LKHMGDEB_01525	hypothetical protein	S	-0.985895	0.0161307	-0.798811	0.0336572	0.477186	0.481862	-1.46768	5.20189659494609e-05
LKHMGDEB_01526	dauA	C4-dicarboxylic acid transporter DauA	U	0.313845	0.536745	0.453702	0.303893	-0.116855	0.920002	0.68578	0.104552
LKHMGDEB_01527	udg	Type-4 uracil-DNA glycosylase	L	0.141646	0.570973	0.302336	0.155223	-0.14635	0.758179	0.300288	0.153249
LKHMGDEB_01528	rplU	50S ribosomal protein L21	J	1.04093	0.00364116	0.0704775	0.856244	0.450652	0.481862	0.451954	0.183745
LKHMGDEB_01529	LKHMGDEB_01529	hypothetical protein	J	0.77574	0.0198024	0.241603	0.456932	0.0599776	0.942248	0.272241	0.398647
LKHMGDEB_01530	rpmA	50S ribosomal protein L27	J	0.552822	0.199542	0.221906	0.597736	-0.293138	0.740791	0.114708	0.789143
LKHMGDEB_01531	xerD_2	Tyrosine recombinase XerD	L	2.85371	1.20240005214403e-07	1.00894	0.0651692	1.77278	0.0073036	1.06374	0.046466
LKHMGDEB_01532	LKHMGDEB_01532	hypothetical protein	-	0.908832	0.107628	-0.303753	0.597792	1.11205	0.142539	-0.285743	0.624098
LKHMGDEB_01533	LKHMGDEB_01533	hypothetical protein	S	-0.26129	0.657462	-0.233557	0.661979	0.211167	0.863474	-0.0413219	0.940039
LKHMGDEB_01534	LKHMGDEB_01534	hypothetical protein	K	-1.07632	0.030253	-1.13603	0.0141589	-0.0585296	NA	-0.557005	0.215709
LKHMGDEB_01535	LKHMGDEB_01535	hypothetical protein	-	-0.331873	0.591758	0.57074	0.278671	-0.0379925	0.979616	0.367447	0.507351
LKHMGDEB_01536	LKHMGDEB_01536	hypothetical protein	K	-1.06118	0.0798129	-0.871723	0.114473	-0.314182	0.815922	-1.37771	0.00876442
LKHMGDEB_01537	LKHMGDEB_01537	hypothetical protein	-	-1.33528	0.0547073	-2.13383	0.000892257	0.212944	0.90451	-1.88471	0.0019509
LKHMGDEB_01538	LKHMGDEB_01538	hypothetical protein	-	-1.3301	0.0198024	-1.5043	0.00433736	-0.109755	0.937463	-2.13769	2.99893122763146e-05
LKHMGDEB_01539	LKHMGDEB_01539	hypothetical protein	-	-1.5371	0.0313024	-0.697221	0.285937	0.568024	NA	-2.96816	4.0811476330517e-05
LKHMGDEB_01540	LKHMGDEB_01540	hypothetical protein	-	-0.516652	0.379224	-0.947708	0.0807146	0.464947	NA	-1.66821	0.00187209
LKHMGDEB_01541	LKHMGDEB_01541	hypothetical protein	-	-1.41835	0.148628	-1.667	0.0724137	-0.519954	NA	-2.83669	0.00362101
LKHMGDEB_01542	LKHMGDEB_01542	hypothetical protein	S	-1.25726	0.0543378	-1.24896	0.0369434	-0.545905	NA	-3.05582	1.2686706402181e-06
LKHMGDEB_01543	LKHMGDEB_01543	hypothetical protein	S	-0.906218	0.0281089	-1.19219	0.00132494	-0.608284	0.374717	-1.50215	1.96195531901803e-05
LKHMGDEB_01544	LKHMGDEB_01544	hypothetical protein	S	-1.10722	0.0258523	-1.3842	0.00185714	-0.770667	0.334076	-2.63883	4.83187301849865e-10
LKHMGDEB_01545	LKHMGDEB_01545	hypothetical protein	L	-1.14718	0.00404133	-1.32233	0.000325356	-0.583347	0.394163	-1.7761	3.32875311704405e-07
LKHMGDEB_01546	LKHMGDEB_01546	hypothetical protein	S	-0.533182	0.358485	-0.751758	0.152969	-0.332976	0.769963	-2.60933	9.98062687379617e-07
LKHMGDEB_01547	LKHMGDEB_01547	hypothetical protein	-	-1.39282	0.0173796	-1.8746	0.000772051	-0.321671	NA	-3.84682	5.65285190241557e-09
LKHMGDEB_01548	LKHMGDEB_01548	hypothetical protein	S	0.195661	0.788887	1.72637	0.00215182	1.34784	0.110196	-0.216471	0.735536
LKHMGDEB_01549	LKHMGDEB_01549	hypothetical protein	-	0.742529	0.246315	2.56981	3.32761e-06	-0.155049	0.920002	2.5283	1.48379131738999e-06
LKHMGDEB_01550	cbh_1	Choloylglycine hydrolase	M	0.393596	0.440483	1.38327	0.00121633	-0.291004	0.769963	1.2409	0.00284119
LKHMGDEB_01551	LKHMGDEB_01551	hypothetical protein	S	-0.250023	0.526539	0.627482	0.0568739	0.0830437	0.924939	0.391743	0.249788
LKHMGDEB_01552	LKHMGDEB_01552	hypothetical protein	-	-0.689044	0.00791992	0.179567	0.482319	0.204432	0.700592	-0.36756	0.124958
LKHMGDEB_01553	LKHMGDEB_01553	hypothetical protein	-	-0.541137	0.185129	-0.0164451	0.973399	0.137662	0.891768	-0.517429	0.16115
LKHMGDEB_01554	pstS1_1	Phosphate-binding protein PstS 1	P	-1.0082	0.0227559	-1.74384	1.96693e-05	-0.606348	0.427166	-2.39592	8.17594976593588e-10
LKHMGDEB_01555	ctpE_2	putative cation-transporting ATPase E	P	-0.642462	0.029674	0.227964	0.424747	-0.1678	0.789134	-0.548652	0.0356962
LKHMGDEB_01556	phoR	Alkaline phosphatase synthesis sensor protein PhoR	T	0.167529	0.550613	0.595398	0.0100985	-0.0380615	0.95319	0.890049	4.51572881768318e-05
LKHMGDEB_01557	phoP	Alkaline phosphatase synthesis transcriptional regulatory protein PhoP	K	0.142906	0.654405	0.541778	0.0360787	-0.242836	0.66775	0.665021	0.00747611
LKHMGDEB_01558	LKHMGDEB_01558	hypothetical protein	S	0.941085	0.0348692	0.674601	0.0968434	-0.0123057	0.99247	0.702865	0.0788282
LKHMGDEB_01559	LKHMGDEB_01559	hypothetical protein	S	0.374161	0.568357	-0.0641656	0.924342	0.0405959	0.979616	-0.532593	0.370031
LKHMGDEB_01560	ffh	Signal recognition particle protein	U	0.531561	0.0778744	0.290756	0.304525	-0.267338	0.639419	0.232742	0.422658
LKHMGDEB_01561	tag	DNA-3-methyladenine glycosylase 1	L	0.657733	0.245408	-1.19794	0.0178518	0.945789	0.269921	-1.55738	0.00132273
LKHMGDEB_01562	LKHMGDEB_01562	IS1595 family transposase ISCac2	H	0.768527	0.236149	-0.95284	0.105538	0.700388	0.537551	-1.73267	0.00186307
LKHMGDEB_01563	chrR	Quinone reductase	S	0.121036	0.772145	0.645306	0.048596	-0.222045	0.769963	0.84002	0.0075621
LKHMGDEB_01564	rpsP	30S ribosomal protein S16	J	0.62565	0.0646899	0.262042	0.422001	-0.0654784	0.938392	0.248772	0.449525
LKHMGDEB_01565	LKHMGDEB_01565	hypothetical protein	S	0.636427	0.0466208	0.616289	0.0322731	0.283738	0.641015	0.635207	0.0238977
LKHMGDEB_01566	LKHMGDEB_01566	hypothetical protein	-	1.27986	0.000660304	0.60639	0.0940712	0.270348	0.744112	0.427492	0.250453
LKHMGDEB_01567	rimM	Ribosome maturation factor RimM	J	0.972925	9.1688631718181e-05	0.839784	0.000426676	0.126597	0.838637	0.876253	0.000119903
LKHMGDEB_01568	trmD	tRNA (guanine-N(1)-)-methyltransferase	J	0.913477	0.000881923	0.712547	0.00563771	0.0499702	0.943315	0.793147	0.00137487
LKHMGDEB_01569	rplS	50S ribosomal protein L19	J	0.0392263	0.946408	0.384552	0.414096	-0.479176	0.589261	-0.103155	0.835366
LKHMGDEB_01570	LKHMGDEB_01570	hypothetical protein	-	-1.67735	0.00533289	-1.66214	0.00243957	0.955398	0.325253	-2.67689	3.02719519591642e-07
LKHMGDEB_01571	LKHMGDEB_01571	hypothetical protein	M	-1.15144	0.0530077	-2.06374	0.000100871	-0.508345	0.657838	-3.84716	6.12568083220517e-14
LKHMGDEB_01572	LKHMGDEB_01572	hypothetical protein	S	-1.66653	0.0183639	-2.37791	0.000780135	-0.896313	NA	-5.4358	5.16361738720681e-06
LKHMGDEB_01573	LKHMGDEB_01573	hypothetical protein	S	-1.76417	0.0516439	-2.01811	0.0151912	-0.948456	NA	-7.70671	3.65319701802034e-09
LKHMGDEB_01574	LKHMGDEB_01574	hypothetical protein	L	-1.23665	0.171079	-1.30953	0.113091	-0.816163	NA	-3.43837	4.36275700485101e-05
LKHMGDEB_01575	LKHMGDEB_01575	hypothetical protein	D	-0.785152	0.148678	-1.49627	0.00211319	-0.567829	0.553741	-2.41494	2.47135146982215e-07
LKHMGDEB_01576	LKHMGDEB_01576	IS1595 family transposase ISCco3	L	-1.29407	0.0925272	-1.66301	0.0159534	-0.863645	0.519925	-3.7018	3.05547849003234e-08
LKHMGDEB_01577	LKHMGDEB_01577	hypothetical protein	-	-0.790422	0.340508	-2.14652	0.00432099	-0.506396	NA	-4.58668	1.53125675415391e-07
LKHMGDEB_01578	LKHMGDEB_01578	hypothetical protein	K	-1.462	0.0384328	-2.52976	9.15702e-05	-0.957632	0.432121	-4.72323	2.41180695326623e-12
LKHMGDEB_01580	LKHMGDEB_01580	hypothetical protein	S	-1.73578	0.0659734	-2.11787	0.0180187	-0.239293	NA	-5.09402	9.33024338019178e-05
LKHMGDEB_01581	LKHMGDEB_01581	hypothetical protein	S	-1.13475	0.169618	-2.97899	0.000142787	-1.08354	NA	-4.61502	3.63895798355385e-08
LKHMGDEB_01582	LKHMGDEB_01582	hypothetical protein	D	0.518256	0.0553759	0.439166	0.0738683	-0.209934	0.702348	0.848777	0.000209751
LKHMGDEB_01583	LKHMGDEB_01583	hypothetical protein	D	0.860404	0.00834349	0.316913	0.320206	-0.0206714	0.98072	0.802983	0.0052416
LKHMGDEB_01584	LKHMGDEB_01584	hypothetical protein	S	0.5057	0.635559	-4.44824	0.00179529	0.30663	NA	-1.08416	0.268424
LKHMGDEB_01585	LKHMGDEB_01585	hypothetical protein	S	-1.04798	0.0366942	-2.11598	6.16415e-06	-0.706566	0.40344	-2.85462	3.29604418526064e-10
LKHMGDEB_01586	LKHMGDEB_01586	hypothetical protein	L	-0.485747	0.265608	-0.848008	0.0281155	-0.120182	0.913548	-1.60397	1.02405298709509e-05
LKHMGDEB_01587	LKHMGDEB_01587	hypothetical protein	S	-0.715863	0.115831	-1.47742	0.000437769	-0.555117	0.481862	-1.89583	2.21055413913005e-06
LKHMGDEB_01588	metE	5-methyltetrahydropteroyltriglutamate-- homocysteine methyltransferase	E	0.40031	0.184355	-0.274846	0.334285	0.93371	0.0037467	0.320917	0.249569
LKHMGDEB_01589	xerC_6	Tyrosine recombinase XerC	L	0.189643	0.49265	-0.199187	0.428824	0.0651999	0.920002	-0.136717	0.602531
LKHMGDEB_01590	LKHMGDEB_01590	hypothetical protein	S	0.0411264	0.921723	-0.700046	0.0417997	-0.449429	0.481862	-0.489503	0.148244
LKHMGDEB_01591	LKHMGDEB_01591	hypothetical protein	L	-0.174884	0.650753	-1.29478	4.29383e-05	0.518016	0.367423	-0.795806	0.00908845
LKHMGDEB_01592	LKHMGDEB_01592	hypothetical protein	-	-1.65239	0.0399188	-2.0513	0.00877326	0.0632798	NA	-3.00782	0.000251324
LKHMGDEB_01593	LKHMGDEB_01593	hypothetical protein	K	-0.182412	0.47689	-0.428074	0.0528909	0.268135	0.522216	-0.412499	0.0555118
LKHMGDEB_01594	gmuE_2	Putative fructokinase	GK	-0.60618	0.0766157	-1.35783	1.28079e-05	-0.202479	0.770863	-1.59577	4.92992245149997e-08
LKHMGDEB_01595	LKHMGDEB_01595	hypothetical protein	S	-1.08213	0.0144326	-1.6369	4.8287e-05	-0.2196	0.826744	-2.26596	2.70520397024295e-09
LKHMGDEB_01596	LKHMGDEB_01596	hypothetical protein	-	-0.96278	0.0440121	-1.76172	4.62033e-05	-0.20339	0.851841	-2.69467	6.0815553998794e-11
LKHMGDEB_01597	manZ_3	PTS system mannose-specific EIID component	G	-0.585297	0.195393	-1.33666	0.000945101	-0.31759	0.73323	-1.90997	6.82626550104857e-07
LKHMGDEB_01598	LKHMGDEB_01598	hypothetical protein	G	-0.289289	0.463678	-0.952349	0.00459692	-0.121248	0.896222	-1.22522	0.000127868
LKHMGDEB_01599	LKHMGDEB_01599	putative phosphotransferase enzyme IIB component	G	-0.313938	0.485106	-1.13457	0.00499685	-0.152363	0.882615	-0.848315	0.0269695
LKHMGDEB_01600	LKHMGDEB_01600	hypothetical protein	G	-1.00235	0.182833	-1.85298	0.00732623	-0.33867	0.84029	-2.02944	0.00220134
LKHMGDEB_01601	dgaR_4	Transcriptional regulatory protein DagR	K	0.924508	0.0293722	0.873192	0.0219863	0.268425	0.761155	1.21368	0.000846934
LKHMGDEB_01602	potD	Spermidine/putrescine-binding periplasmic protein	E	0.115086	0.79891	-0.526786	0.149428	-0.216566	0.802594	-0.0374685	0.925038
LKHMGDEB_01603	ydcV	Inner membrane ABC transporter permease protein YdcV	U	0.223225	0.643423	-0.440234	0.28215	-0.0420571	0.970822	-0.0460849	0.917261
LKHMGDEB_01604	potB	Spermidine/putrescine transport system permease protein PotB	E	0.207284	0.611328	-0.264887	0.461581	-0.0951209	0.920002	-0.0453724	0.904529
LKHMGDEB_01605	potA	Spermidine/putrescine import ATP-binding proteinPotA	E	0.45452	0.131156	0.0647845	0.835458	-0.0966601	0.899329	0.192568	0.516158
LKHMGDEB_01606	LKHMGDEB_01606	hypothetical protein	K	-0.397746	0.426726	-1.08745	0.0123255	-0.694237	0.388384	-1.16958	0.00512642
LKHMGDEB_01607	acuI	putative acrylyl-CoA reductase AcuI	C	0.769386	0.0259871	0.779713	0.011866	-0.220797	0.758179	0.354335	0.276003
LKHMGDEB_01608	LKHMGDEB_01608	hypothetical protein	H	0.615496	0.0166675	0.76234	0.00092015	-0.238947	0.627144	0.421414	0.0696108
LKHMGDEB_01609	coaBC	Coenzyme A biosynthesis bifunctional protein CoaBC	H	0.542572	0.0273236	0.392481	0.080487	-0.304206	0.481862	0.15435	0.530622
LKHMGDEB_01610	panT_2	Pantothenic acid transporter PanT	S	0.449002	0.0766157	0.294969	0.210773	-0.0640634	0.920002	0.276321	0.24187
LKHMGDEB_01611	yhfK	putative sugar epimerase YhfK	GM	0.387055	0.207403	0.641023	0.0178518	-0.101128	0.895011	0.50779	0.0591023
LKHMGDEB_01612	LKHMGDEB_01612	2-haloacrylate reductase	C	0.199107	0.574881	0.521106	0.0788321	-0.189196	0.781022	0.313879	0.309137
LKHMGDEB_01613	LKHMGDEB_01613	Fumarate reductase flavoprotein subunit	C	-0.549092	0.286899	-0.667599	0.15155	-0.463349	0.624717	-0.461522	0.334078
LKHMGDEB_01614	LKHMGDEB_01614	hypothetical protein	K	-0.567825	0.150833	0.179013	0.648148	0.258976	0.750603	0.164104	0.679362
LKHMGDEB_01615	LKHMGDEB_01615	hypothetical protein	K	0.171293	0.674492	0.630544	0.0573025	-0.286163	0.700592	0.230267	0.528248
LKHMGDEB_01616	LKHMGDEB_01616	hypothetical protein	UW	-0.655623	0.059166	-0.89376	0.0044392	-0.534009	0.337775	-1.1922	6.47320070047549e-05
LKHMGDEB_01617	LKHMGDEB_01617	hypothetical protein	K	-1.00553	0.0365968	-1.43317	0.00113413	-0.5205	0.538444	-2.38659	2.7181115540235e-08
LKHMGDEB_01618	murB	UDP-N-acetylenolpyruvoylglucosamine reductase	M	0.227451	0.48252	0.462004	0.0929566	-0.513628	0.270131	0.563608	0.0345664
LKHMGDEB_01619	yceM	Putative oxidoreductase YceM	S	-0.143483	0.657107	0.17587	0.538868	-0.204152	0.739278	0.317734	0.241119
LKHMGDEB_01620	exoA	Exodeoxyribonuclease	L	0.612094	0.0683544	0.826893	0.00561613	-0.432517	0.460829	0.899248	0.00178305
LKHMGDEB_01621	LKHMGDEB_01621	hypothetical protein	S	-0.519724	0.190126	-0.782827	0.0289142	0.0505248	0.959428	-0.865827	0.012155
LKHMGDEB_01622	LKHMGDEB_01622	hypothetical protein	-	-0.79799	0.0341523	-0.876119	0.010061	-0.459285	0.481862	-1.61167	5.90601160824476e-07
LKHMGDEB_01623	LKHMGDEB_01623	hypothetical protein	S	-0.561091	0.159269	-0.093488	0.820652	-0.323588	0.676988	-0.233273	0.551001
LKHMGDEB_01624	LKHMGDEB_01624	hypothetical protein	S	-0.306853	0.515241	-0.758336	0.0615532	-0.366615	0.674858	-0.643739	0.107749
LKHMGDEB_01625	LKHMGDEB_01625	hypothetical protein	E	-0.468862	0.203498	-0.997563	0.00214279	-0.0865185	0.920145	-0.88249	0.00517841
LKHMGDEB_01626	copB	Copper-exporting P-type ATPase B	P	0.0536019	0.904165	0.164423	0.657483	0.115094	0.90451	0.260557	0.473798
LKHMGDEB_01627	copA	putative copper-importing P-type ATPase A	P	-0.162489	0.638752	-0.153525	0.622577	-0.0677163	0.930344	-0.0327625	0.918191
LKHMGDEB_01628	copZ	Copper chaperone CopZ	P	-0.797933	0.31762	-0.875981	0.23986	-0.760324	NA	-1.63438	0.0240699
LKHMGDEB_01629	copY	Transcriptional repressor CopY	K	-0.370892	0.423046	-1.14877	0.00494741	-0.434342	0.584449	-1.11573	0.00427947
LKHMGDEB_01630	LKHMGDEB_01630	hypothetical protein	F	-0.980007	0.151115	-1.99275	0.00188459	0.0253175	NA	-1.86553	0.00209111
LKHMGDEB_01631	LKHMGDEB_01631	hypothetical protein	-	-0.621593	0.388832	-1.30032	0.0545466	-0.328692	NA	-0.985792	0.12868
LKHMGDEB_01632	ycaM	Inner membrane transporter YcaM	E	-0.161875	0.729616	0.0584541	0.895604	-0.109112	0.920002	-0.331416	0.40578
LKHMGDEB_01633	cadA_2	Cadmium, zinc and cobalt-transporting ATPase	P	0.488722	0.39187	-0.18409	0.74185	0.212385	0.870498	1.1786	0.0132746
LKHMGDEB_01634	yccF	Inner membrane protein YccF	S	0.0771548	0.814645	0.549552	0.0324986	-0.0659142	0.924521	0.230374	0.403026
LKHMGDEB_01635	LKHMGDEB_01635	hypothetical protein	-	0.502823	0.0506791	0.495758	0.0333003	-0.0614573	0.921899	0.660759	0.00286937
LKHMGDEB_01636	axe2	Acetylxylan esterase	E	0.133471	0.611845	0.498832	0.0196463	-0.14631	0.769963	0.52241	0.0118445
LKHMGDEB_01637	asnS	Asparagine--tRNA ligase	J	0.592078	0.000763104	0.547819	0.000861081	-0.0667814	0.884705	0.562727	0.000368569
LKHMGDEB_01638	aspB	Asparagine--oxo-acid transaminase	E	0.505888	0.0161307	0.563369	0.00268101	-0.0298061	0.955364	0.563614	0.00194782
LKHMGDEB_01639	LKHMGDEB_01639	hypothetical protein	S	0.317272	0.310565	0.306726	0.284005	-0.31516	0.564688	0.336457	0.234703
LKHMGDEB_01640	polC_2	DNA polymerase III PolC-type	L	0.171507	0.426565	0.070123	0.737065	0.199518	0.592024	0.263928	0.158761
LKHMGDEB_01641	cspLA_1	Cold shock-like protein CspLA	K	0.116367	0.915015	0.696356	0.432029	0.1962	0.930745	-0.30584	0.73935
LKHMGDEB_01642	LKHMGDEB_01642	hypothetical protein	-	0.436764	0.379733	1.10863	0.00918162	0.116409	0.920002	1.19656	0.0036142
LKHMGDEB_01643	LKHMGDEB_01643	hypothetical protein	-	0.396718	0.401964	0.798756	0.0494451	-0.180502	0.863474	0.742926	0.0643242
LKHMGDEB_01644	LKHMGDEB_01644	hypothetical protein	J	-0.0563806	0.918892	1.31522	0.00169484	-0.693681	0.381344	0.840828	0.0445085
LKHMGDEB_01645	LKHMGDEB_01645	hypothetical protein	-	1.71282	0.0346223	1.86344	0.0101661	0.269999	0.895862	0.812263	0.290235
LKHMGDEB_01646	dacA	D-alanyl-D-alanine carboxypeptidase DacA	M	0.646057	0.0283759	0.652195	0.0134907	-0.21023	0.735025	1.0008	5.82879229146137e-05
LKHMGDEB_01647	LKHMGDEB_01647	hypothetical protein	S	0.283237	0.54147	0.425004	0.289961	0.287094	0.746172	0.443925	0.268424
LKHMGDEB_01648	eriC	Chloride/fluoride channel protein	P	-0.528222	0.0839596	-0.386723	0.170582	0.480462	0.315234	-1.19348	3.49766914286555e-06
LKHMGDEB_01649	LKHMGDEB_01649	hypothetical protein	S	-0.329702	0.326843	0.0716781	0.833934	0.530716	0.291473	-0.332311	0.277404
LKHMGDEB_01650	LKHMGDEB_01650	hypothetical protein	S	0.478671	0.419597	0.823626	0.107997	0.156958	0.913548	-0.369389	0.506768
LKHMGDEB_01651	rlmB	23S rRNA (guanosine-2'-O-)-methyltransferase RlmB	J	0.241049	0.59844	0.34471	0.389817	-0.0365255	0.97401	0.444915	0.255026
LKHMGDEB_01652	acyP	Acylphosphatase	C	0.272393	0.373911	1.00069	0.000117619	-0.0554286	0.939091	0.911436	0.000264351
LKHMGDEB_01653	yidC	Membrane protein insertase YidC	U	0.104492	0.778744	0.03079	0.930662	-0.389945	0.487405	0.281429	0.363672
LKHMGDEB_01654	lysS	Lysine--tRNA ligase	J	0.450009	0.0562327	0.516636	0.0141562	0.0332861	0.955364	0.783011	8.12994758056748e-05
LKHMGDEB_01655	dus_2	putative tRNA-dihydrouridine synthase	J	-0.074397	0.853608	0.413208	0.189111	0.146325	0.850267	-0.00799494	0.981092
LKHMGDEB_01656	hslO	33 kDa chaperonin	O	-0.268189	0.54147	0.0389968	0.930084	-0.488405	0.487405	-0.334237	0.389287
LKHMGDEB_01657	ftsH	ATP-dependent zinc metalloprotease FtsH	O	0.336435	0.367362	0.225865	0.51745	-0.00273669	0.997098	0.207059	0.564031
LKHMGDEB_01658	hpt	Hypoxanthine-guanine phosphoribosyltransferase	F	0.236525	0.281933	0.248861	0.213785	-0.115726	0.808728	0.270988	0.168663
LKHMGDEB_01659	tilS	tRNA(Ile)-lysidine synthase	J	-0.761557	0.182477	-0.71886	0.167571	0.331898	0.774084	-1.27742	0.00910262
LKHMGDEB_01660	pnp_1	Polyribonucleotide nucleotidyltransferase	J	0.644955	0.101391	0.338444	0.363747	0.209347	0.810852	0.582943	0.09808
LKHMGDEB_01661	LKHMGDEB_01661	hypothetical protein	D	0.715311	0.0594327	0.520667	0.135248	0.194889	0.818265	0.756544	0.0231778
LKHMGDEB_01662	LKHMGDEB_01662	hypothetical protein	J	0.124767	0.736024	-1.00894	0.00125048	0.533698	0.288686	-0.0729606	0.828671
LKHMGDEB_01663	murJ_3	Lipid II flippase MurJ	S	0.440706	0.146494	-0.515867	0.0577713	0.712809	0.0531599	0.00817697	0.979023
LKHMGDEB_01664	mfd	Transcription-repair-coupling factor	L	0.339363	0.241161	-0.549752	0.0322731	0.644068	0.0748066	-0.115777	0.688791
LKHMGDEB_01665	pth	Peptidyl-tRNA hydrolase	J	0.174991	0.708012	-0.852477	0.022828	0.806209	0.155066	-0.184649	0.662125
LKHMGDEB_01666	ldh	L-lactate dehydrogenase	C	0.212485	0.543967	0.543858	0.0630095	-0.217797	0.744864	0.0435047	0.896256
LKHMGDEB_01667	LKHMGDEB_01667	hypothetical protein	S	0.231706	0.567215	0.668776	0.0462781	0.0578248	0.950177	0.232798	0.530326
LKHMGDEB_01668	LKHMGDEB_01668	putative transcriptional regulatory protein	K	-0.0270761	0.943882	0.179694	0.574968	-0.1634	0.821877	0.579496	0.0422977
LKHMGDEB_01669	LKHMGDEB_01669	hypothetical protein	S	-0.136398	0.702722	-0.0249811	0.941736	-0.352378	0.529912	0.150685	0.63841
LKHMGDEB_01670	pepF1_2	Oligoendopeptidase F, plasmid	E	0.385077	0.0673842	-0.123977	0.548059	-0.391124	0.1923	0.738406	2.9310327533955e-05
LKHMGDEB_01671	LKHMGDEB_01671	hypothetical protein	M	0.207124	0.769953	0.907004	0.105538	-0.28256	0.841555	0.971765	0.0772478
LKHMGDEB_01672	LKHMGDEB_01672	hypothetical protein	M	0.412572	0.372654	0.364141	0.393653	0.213056	0.834727	0.382268	0.368883
LKHMGDEB_01673	mreC	Cell shape-determining protein MreC	M	0.369528	0.369113	0.369714	0.322838	0.0510607	0.959428	0.365551	0.329711
LKHMGDEB_01674	thiN	Thiamine pyrophosphokinase	H	0.315051	0.242677	0.340257	0.166738	-0.246102	0.623985	0.421104	0.07687
LKHMGDEB_01675	rpe	Ribulose-phosphate 3-epimerase	G	-0.0379836	0.90408	-0.0155464	0.959071	-0.495941	0.187067	-0.0692103	0.794283
LKHMGDEB_01676	rsgA	Small ribosomal subunit biogenesis GTPase RsgA	S	0.392221	0.149135	0.518572	0.0321918	-0.260813	0.595292	0.553579	0.0187169
LKHMGDEB_01677	prkC	Serine/threonine-protein kinase PrkC	KLT	0.262002	0.220574	0.135428	0.50916	0.239073	0.51946	0.0725671	0.732404
LKHMGDEB_01678	stp	Serine/threonine phosphatase stp	T	0.286268	0.266803	0.215756	0.370938	0.19674	0.700515	0.199612	0.411321
LKHMGDEB_01679	rsmB	Ribosomal RNA small subunit methyltransferase B	J	0.100715	0.685642	0.0103478	0.969169	0.364389	0.291473	-0.212532	0.310901
LKHMGDEB_01680	fmt	Methionyl-tRNA formyltransferase	J	-0.149196	0.571808	0.126984	0.597736	0.028974	0.962769	-0.378375	0.08299
LKHMGDEB_01681	def_1	Peptide deformylase	J	-0.459784	0.0921359	-0.563195	0.0223997	-0.160233	0.772071	-0.601596	0.011503
LKHMGDEB_01682	priA	primosomal protein N'	L	-0.167053	0.66504	0.303334	0.360195	0.21626	0.766329	-0.0979999	0.779079
LKHMGDEB_01683	rpoZ	DNA-directed RNA polymerase subunit omega	K	0.430017	0.267788	0.501806	0.151754	0.0332206	0.97401	0.501555	0.147843
LKHMGDEB_01684	gmk_2	Guanylate kinase	F	0.222833	0.641318	0.427528	0.291309	-0.120755	0.913548	0.61434	0.115485
LKHMGDEB_01685	xpkA_1	Xylulose-5-phosphate phosphoketolase	G	0.00119754	0.999447	0.85134	0.0275209	-0.101306	0.921899	0.79806	0.035401
LKHMGDEB_01686	xpkA_2	Xylulose-5-phosphate phosphoketolase	G	0.0559404	0.911923	0.837486	0.0269339	0.20745	0.828231	0.794474	0.0326438
LKHMGDEB_01687	truB	tRNA pseudouridine synthase B	J	0.378858	0.476101	0.369968	0.441557	-0.358374	0.732646	0.312847	0.527596
LKHMGDEB_01688	ribF	Riboflavin biosynthesis protein RibF	H	0.485324	0.134656	0.102217	0.758253	-0.0207775	0.980039	0.23391	0.45593
LKHMGDEB_01689	gdhIV	Glucose 1-dehydrogenase 4	IQ	-0.421612	0.434118	0.58386	0.218038	-0.349544	0.741827	0.630524	0.177162
LKHMGDEB_01690	glcU_2	Glucose uptake protein GlcU	G	-0.107839	0.877009	1.09364	0.0385832	0.0445837	0.976977	0.979719	0.061438
LKHMGDEB_01691	LKHMGDEB_01691	hypothetical protein	S	0.600195	0.326843	1.05248	0.0487454	-0.385535	0.758179	0.321351	0.594089
LKHMGDEB_01692	fra	Intracellular iron chaperone frataxin	S	0.785607	0.190168	0.979991	0.0683733	-0.615541	0.567343	0.634667	0.252226
LKHMGDEB_01693	LKHMGDEB_01693	hypothetical protein	S	-0.798285	0.203498	0.235698	0.696341	-1.33841	NA	-1.24322	0.0262481
LKHMGDEB_01694	mccF	Microcin C7 self-immunity protein MccF	V	-0.147574	0.769953	0.429607	0.295267	-0.640055	0.388384	-0.372498	0.375927
LKHMGDEB_01695	LKHMGDEB_01695	hypothetical protein	-	-0.314072	0.357427	0.39002	0.198672	-0.454578	0.419232	-0.0334271	0.919962
LKHMGDEB_01696	ydeA	putative protease YdeA	S	-0.0137883	0.984132	1.19157	0.0150484	-0.324391	0.774084	0.474411	0.366158
LKHMGDEB_01697	LKHMGDEB_01697	hypothetical protein	-	-0.755768	0.0635849	-0.766467	0.0430731	-0.302362	0.708628	-0.5119	0.167695
LKHMGDEB_01698	hemN	Oxygen-independent coproporphyrinogen-III oxidase-like protein	H	-0.32983	0.282765	-0.120236	0.688062	-0.427781	0.394399	-0.141945	0.639837
LKHMGDEB_01699	hrcA	Heat-inducible transcription repressor HrcA	K	1.29185	0.0399188	-0.0256144	0.973399	-0.152121	0.920002	0.797884	0.168719
LKHMGDEB_01700	grpE	Protein GrpE	O	1.13923	0.0608579	-0.177145	0.778793	-0.122952	0.936565	0.775222	0.164319
LKHMGDEB_01701	dnaK	Chaperone protein DnaK	O	1.20781	0.0603692	-0.1228	0.856244	-0.270455	0.853655	0.7324	0.218997
LKHMGDEB_01702	dnaJ	Chaperone protein DnaJ	O	0.108597	0.796432	0.122991	0.741994	-0.570261	0.332138	0.270806	0.447234
LKHMGDEB_01703	artM_1	Arginine transport ATP-binding protein ArtM	E	0.922464	0.120161	0.317377	0.586872	0.668705	0.51946	1.13023	0.0289777
LKHMGDEB_01704	mltF_1	Membrane-bound lytic murein transglycosylase F	P	1.12482	0.0555501	0.454732	0.422003	0.850965	0.388384	1.26038	0.0137528
LKHMGDEB_01705	uvrB	UvrABC system protein B	L	0.16986	0.769953	-0.396774	0.415439	0.352522	0.739278	-0.52299	0.269665
LKHMGDEB_01706	uvrA	UvrABC system protein A	L	-0.206411	0.607839	-0.431082	0.203965	0.237419	0.754635	-0.55212	0.0928692
LKHMGDEB_01707	LKHMGDEB_01707	D-aspartate ligase	S	0.0089247	0.976275	0.34887	0.0889425	0.466342	0.122732	0.362184	0.0729886
LKHMGDEB_01708	LKHMGDEB_01708	Aspartate racemase	M	-0.252316	0.35016	0.127944	0.621224	0.327955	0.473885	0.228175	0.356543
LKHMGDEB_01709	yvcJ	Nucleotide-binding protein YvcJ	S	0.642299	0.00293401	0.300889	0.143736	0.882321	5.8323e-05	0.863757	3.71011036613295e-06
LKHMGDEB_01710	LKHMGDEB_01710	Putative gluconeogenesis factor	S	0.531942	0.0353188	0.2252	0.35043	0.932027	0.00027725	0.777798	0.000305376
LKHMGDEB_01711	whiA	Putative sporulation transcription regulator WhiA	K	0.51684	0.0101245	0.119275	0.550984	0.945956	7.19502e-07	0.742539	1.36435598531055e-05
LKHMGDEB_01712	LKHMGDEB_01712	hypothetical protein	-	-1.03078	0.0731207	-1.39909	0.00918162	0.101753	NA	-1.86052	0.000348685
LKHMGDEB_01713	LKHMGDEB_01713	hypothetical protein	-	-0.848246	0.0865238	-0.861546	0.0553786	0.849423	0.24899	-1.30622	0.00232141
LKHMGDEB_01714	LKHMGDEB_01714	hypothetical protein	-	-0.0673889	0.870738	0.338465	0.305098	0.970835	0.0126811	0.0779576	0.827607
LKHMGDEB_01715	xerC_7	Tyrosine recombinase XerC	L	-0.585305	0.0799508	-0.0049504	0.990013	0.096248	0.909896	-0.30351	0.335531
LKHMGDEB_01716	lepA_1	Elongation factor 4	M	0.625078	0.011767	0.320559	0.166738	-0.257464	0.567343	0.809302	0.000138944
LKHMGDEB_01717	LKHMGDEB_01717	hypothetical protein	S	0.476144	0.145541	1.07494	0.000167262	0.0634324	0.938392	1.17234	1.51962594329608e-05
LKHMGDEB_01718	LKHMGDEB_01718	hypothetical protein	F	0.173172	0.713751	0.633317	0.0957965	0.273496	0.754635	0.982323	0.00647008
LKHMGDEB_01719	LKHMGDEB_01719	hypothetical protein	-	0.309655	0.365403	0.845874	0.00364661	0.295412	0.632556	1.144	3.33822073657338e-05
LKHMGDEB_01720	clpB	Chaperone protein ClpB	O	0.510003	0.322448	0.518918	0.267933	0.297107	0.770863	0.233814	0.644311
LKHMGDEB_01721	LKHMGDEB_01721	hypothetical protein	I	-0.367061	0.295451	-0.119212	0.731603	0.399158	0.501545	-0.126469	0.715661
LKHMGDEB_01722	LKHMGDEB_01722	hypothetical protein	S	-0.513475	0.137644	0.0473934	0.897282	0.351586	0.566093	0.0658372	0.848597
LKHMGDEB_01723	dagK_2	Diacylglycerol kinase	I	-0.596802	0.0366942	-0.224099	0.418209	0.11032	0.871472	-0.185035	0.516153
LKHMGDEB_01724	pepT	Peptidase T	E	0.632009	0.0140876	0.402993	0.0879297	-0.0526549	0.936565	0.874645	6.61927699245295e-05
LKHMGDEB_01725	LKHMGDEB_01725	GTP cyclohydrolase 1 type 2	S	0.630932	0.0516616	0.354864	0.242692	-0.0543147	0.945332	0.661268	0.0198664
LKHMGDEB_01726	trmK	tRNA (adenine(22)-N(1))-methyltransferase	S	0.700642	0.0366942	0.484822	0.115136	-0.173869	0.81778	0.662876	0.0248632
LKHMGDEB_01727	LKHMGDEB_01727	hypothetical protein	-	-0.185285	0.629711	0.0794057	0.8272	-0.247961	0.73323	0.226447	0.510022
LKHMGDEB_01728	dnaI	Primosomal protein DnaI	L	0.235546	0.534288	0.275195	0.414632	0.113978	0.89797	0.457056	0.152443
LKHMGDEB_01729	dnaB	Replication initiation and membrane attachment protein	L	0.209291	0.582356	0.367254	0.263118	-0.118893	0.892007	0.405638	0.209642
LKHMGDEB_01730	nrdR	Transcriptional repressor NrdR	K	0.433622	0.283647	0.577657	0.108764	-0.171454	0.848512	0.468198	0.199049
LKHMGDEB_01731	LKHMGDEB_01731	hypothetical protein	-	0.153444	0.694221	0.229388	0.4978	-0.357271	0.567343	0.254869	0.451099
LKHMGDEB_01732	coaE	Dephospho-CoA kinase	F	0.618196	0.0730369	0.427345	0.178882	0.424217	0.481862	0.233641	0.490727
LKHMGDEB_01733	mutM	Formamidopyrimidine-DNA glycosylase	L	0.432807	0.162482	0.487783	0.0796346	0.0916106	0.908877	0.105822	0.731814
LKHMGDEB_01734	polA	DNA polymerase I	L	0.490872	0.0618105	0.422492	0.076638	0.186612	0.73571	0.248941	0.317448
LKHMGDEB_01735	ybhL	Inner membrane protein YbhL	S	0.802407	0.00617092	0.981009	0.000211851	0.259524	0.65283	1.11257	9.30741570628283e-06
LKHMGDEB_01736	LKHMGDEB_01736	hypothetical protein	I	1.13799	0.011101	1.06026	0.00886254	0.117469	0.920002	1.18455	0.00241535
LKHMGDEB_01737	murC	UDP-N-acetylmuramate--L-alanine ligase	M	0.25288	0.241749	0.664722	0.000417322	-0.213034	0.581624	0.615346	0.000724423
LKHMGDEB_01738	ydcF	Protein YdcF	S	0.641927	0.00399588	0.46939	0.022828	-0.109109	0.836283	0.979651	3.00399387061388e-07
LKHMGDEB_01739	LKHMGDEB_01739	Protein SprT-like protein	S	0.143559	0.700301	-0.0802455	0.820652	-0.366369	0.538444	0.44686	0.137233
LKHMGDEB_01740	yhgF	Protein YhgF	K	0.63063	0.0178785	0.594302	0.0132534	-0.283372	0.556375	0.923126	4.36670382659326e-05
LKHMGDEB_01741	pphA	Serine/threonine-protein phosphatase 1	T	0.205275	0.712999	0.512114	0.269864	-0.230194	0.838637	-0.478063	0.305692
LKHMGDEB_01742	LKHMGDEB_01742	hypothetical protein	S	0.310619	0.616919	0.556269	0.293786	0.0621529	0.966422	-0.239866	0.675726
LKHMGDEB_01743	LKHMGDEB_01743	hypothetical protein	-	0.0712	0.858541	-0.169208	0.617893	0.565508	0.279932	-0.0895323	0.793754
LKHMGDEB_01744	pepC	Aminopeptidase C	E	0.797598	0.00340615	0.753819	0.00246944	-0.346806	0.481862	1.67961	5.74745883967074e-13
LKHMGDEB_01745	LKHMGDEB_01745	hypothetical protein	G	-0.261959	0.408614	0.457618	0.0948761	-0.355962	0.498476	0.132247	0.666941
LKHMGDEB_01746	LKHMGDEB_01746	hypothetical protein	I	0.0634353	0.723966	0.356819	0.0123053	-0.338087	0.110853	0.296212	0.0347664
LKHMGDEB_01747	ansA	L-asparaginase	EJ	0.254916	0.288946	0.351872	0.0995769	-0.289396	0.481862	0.723708	0.000284266
LKHMGDEB_01748	LKHMGDEB_01748	hypothetical protein	S	-0.201367	0.660391	0.41663	0.284413	0.1542	0.878864	0.445094	0.250358
LKHMGDEB_01749	yhaX	Stress response protein YhaX	S	-0.306871	0.450381	0.320419	0.382564	0.15604	0.863474	0.24174	0.526337
LKHMGDEB_01750	LKHMGDEB_01750	hypothetical protein	S	-0.398157	0.305559	0.172079	0.648554	0.0954027	0.920002	0.192091	0.614252
LKHMGDEB_01751	ezrA	Septation ring formation regulator EzrA	D	0.265666	0.363952	0.165891	0.546966	0.13694	0.829447	0.508102	0.040493
LKHMGDEB_01752	iscS_2	Cysteine desulfurase IscS	E	0.723811	0.208466	1.02851	0.0440088	0.468521	0.676988	1.2181	0.0137105
LKHMGDEB_01753	thiI	putative tRNA sulfurtransferase	H	0.778684	0.129449	0.966875	0.0337111	0.440395	0.652517	1.34391	0.00202454
LKHMGDEB_01754	rex_1	Redox-sensing transcriptional repressor Rex	K	0.209936	0.734211	1.28951	0.00772963	0.0324729	0.981882	0.262294	0.635846
LKHMGDEB_01755	valS	Valine--tRNA ligase	J	0.663272	0.0353188	0.281845	0.347884	0.00963624	0.99247	0.695163	0.0114559
LKHMGDEB_01756	fpgS	Folylpolyglutamate synthase	H	0.444834	0.0516439	0.703701	0.000498908	-0.128981	0.792642	0.923239	1.30343838673054e-06
LKHMGDEB_01757	LKHMGDEB_01757	Phosphorylated carbohydrates phosphatase	S	0.245874	0.290837	0.483792	0.0173611	-0.181415	0.691659	0.869622	4.50767038943769e-06
LKHMGDEB_01758	LKHMGDEB_01758	hypothetical protein	E	-0.701864	0.182053	-1.58466	0.000939826	0.564569	0.531897	-2.1923	1.83176546567938e-06
LKHMGDEB_01759	cspLA_2	Cold shock-like protein CspLA	K	0.280895	0.475163	0.873224	0.00772128	-0.383186	0.562092	0.575739	0.0802136
LKHMGDEB_01760	rnj1	Ribonuclease J 1	J	0.171823	0.574222	-0.164864	0.550364	0.433188	0.340019	-0.0103316	0.970671
LKHMGDEB_01761	LKHMGDEB_01761	hypothetical protein	S	0.261701	0.405847	-0.364984	0.200707	0.387538	0.458298	0.220039	0.45322
LKHMGDEB_01762	LKHMGDEB_01762	putative ABC transporter ATP-binding protein	V	0.99243	7.39461643866529e-05	0.575787	0.01786	-0.13386	0.827782	0.572733	0.0157057
LKHMGDEB_01763	LKHMGDEB_01763	putative ABC transporter ATP-binding protein	V	0.651557	0.00629557	0.0763695	0.760492	-0.307804	0.47659	0.183738	0.43815
LKHMGDEB_01764	LKHMGDEB_01764	hypothetical protein	-	0.506616	0.156768	0.348945	0.299992	-0.284374	0.695509	0.152537	0.674494
LKHMGDEB_01765	yrdA	Protein YrdA	S	-1.60511	1.06286794905959e-06	-1.21585	0.000186838	0.331313	0.605193	-1.55555	4.2185690857341e-07
LKHMGDEB_01766	clpP_1	ATP-dependent Clp protease proteolytic subunit	O	0.0202814	0.954463	0.637302	0.0132938	-0.454925	0.323821	0.0693562	0.812428
LKHMGDEB_01767	LKHMGDEB_01767	hypothetical protein	-	0.635465	0.042356	0.916538	0.000986895	0.118511	0.875088	1.31921	4.83793640687528e-07
LKHMGDEB_01768	glpQ	Glycerophosphodiester phosphodiesterase	C	0.102858	0.776885	0.186064	0.549294	-0.247273	0.700449	0.10484	0.740788
LKHMGDEB_01769	miaA	tRNA dimethylallyltransferase	F	-0.137633	0.730741	-0.143935	0.683081	-0.260677	0.722326	-0.0338476	0.924252
LKHMGDEB_01770	hflX	GTPase HflX	S	-0.102995	0.766783	0.0544831	0.863284	-0.237751	0.697069	-0.034186	0.911834
LKHMGDEB_01771	arcC1	Carbamate kinase 1	E	-1.03629	0.0375482	0.215284	0.665891	-0.0835707	0.945332	0.129469	0.798167
LKHMGDEB_01772	arcB	Ornithine carbamoyltransferase, catabolic	E	0.134799	0.856537	0.804367	0.165627	-0.356117	0.789359	0.311514	0.624098
LKHMGDEB_01773	arcA	Arginine deiminase	E	0.462935	0.488259	0.815235	0.157427	-0.31264	0.825158	0.674418	0.248797
LKHMGDEB_01774	LKHMGDEB_01774	hypothetical protein	K	-0.14087	0.739133	0.366181	0.295267	-0.293912	0.697581	0.823934	0.0103798
LKHMGDEB_01775	tsaD	tRNA N6-adenosine threonylcarbamoyltransferase	O	-0.15643	0.455183	0.412038	0.0194945	0.068179	0.891428	0.364185	0.0361285
LKHMGDEB_01776	LKHMGDEB_01776	hypothetical protein	K	-0.0269093	0.933723	0.48554	0.0488693	0.0689374	0.920002	0.42916	0.078614
LKHMGDEB_01777	LKHMGDEB_01777	hypothetical protein	K	0.0747139	0.788887	0.636009	0.00305907	0.244565	0.574258	0.60582	0.00363695
LKHMGDEB_01778	tsaB	tRNA threonylcarbamoyladenosine biosynthesis protein TsaB	O	-0.117301	0.724933	0.577672	0.0295512	0.0757441	0.920002	0.359216	0.187785
LKHMGDEB_01779	exuR_3	putative HTH-type transcriptional repressor ExuR	K	0.70245	0.081884	-0.177173	0.661729	-0.418299	0.564688	0.55069	0.133202
LKHMGDEB_01780	galT	Galactose-1-phosphate uridylyltransferase	G	0.853727	0.0166675	0.0764895	0.839885	-0.40769	0.519987	0.568099	0.077377
LKHMGDEB_01781	galE	UDP-glucose 4-epimerase	M	1.05625	0.00163503	0.596189	0.0621967	-0.0887821	0.920002	0.957523	0.00145431
LKHMGDEB_01782	LKHMGDEB_01782	hypothetical protein	S	-0.162753	0.822723	0.632808	0.280017	-0.326744	0.817671	0.121313	0.847624
LKHMGDEB_01783	LKHMGDEB_01783	hypothetical protein	S	-0.0750808	0.832432	0.312599	0.273385	0.146181	0.832757	0.137234	0.656252
LKHMGDEB_01784	LKHMGDEB_01784	hypothetical protein	S	0.0167112	0.971671	0.286478	0.420009	0.21919	0.769963	-0.0290932	0.939126
LKHMGDEB_01785	yibN	putative protein YibN	P	0.399152	0.223491	0.513211	0.0799949	-0.0401828	0.960501	0.697394	0.013204
LKHMGDEB_01786	glcK	Glucokinase	G	0.397102	0.219057	0.511198	0.0771691	-0.124547	0.869107	0.833231	0.0023423
LKHMGDEB_01787	yqgQ	putative protein YqgQ	S	0.168728	0.655357	0.235995	0.477568	-0.0461434	0.95776	0.72445	0.0143175
LKHMGDEB_01788	gluP	Rhomboid protease GluP	S	0.323587	0.37492	0.359156	0.276552	-0.0057894	0.996046	0.680035	0.0274396
LKHMGDEB_01789	yqgN	putative protein YqgN	H	0.74999	0.0283759	0.891591	0.00337009	0.0663497	0.938392	0.826058	0.00531751
LKHMGDEB_01790	feuC	Iron-uptake system permease protein FeuC	U	-0.191598	0.691538	-0.0130308	0.980205	0.146464	0.891768	0.1393	0.746489
LKHMGDEB_01791	feuB	Iron-uptake system permease protein FeuB	U	0.262102	0.583124	0.410601	0.322838	0.143009	0.89797	0.540616	0.180544
LKHMGDEB_01792	fepC	Ferric enterobactin transport ATP-binding protein FepC	HP	0.463664	0.47532	0.638078	0.262799	-0.0955284	0.949431	0.554855	0.335531
LKHMGDEB_01793	yfiY	putative siderophore-binding lipoprotein YfiY	P	0.828309	0.0283759	1.03859	0.00194843	-0.196656	0.817671	1.02381	0.00162478
LKHMGDEB_01794	folA_2	Dihydrofolate reductase	H	1.04747	0.0249897	-0.596462	0.184703	1.40112	0.00614138	0.22077	0.64635
LKHMGDEB_01795	rpmGA	50S ribosomal protein L33 1	J	1.41091	0.130055	0.396412	0.666061	-0.224903	0.920002	1.72015	0.0342467
LKHMGDEB_01796	LKHMGDEB_01796	hypothetical protein	S	-1.37971	1.33226046338425e-07	-0.967692	0.000185426	0.615047	0.110196	-1.06504	1.40159481327263e-05
LKHMGDEB_01797	asnB	Asparagine synthetase [glutamine-hydrolyzing] 1	E	0.438901	0.00771706	0.548054	0.000219144	-0.0891619	0.810852	0.850257	9.49189448580782e-10
LKHMGDEB_01798	cbh_2	Choloylglycine hydrolase	M	-0.386403	0.348588	-0.745131	0.0389589	0.535059	0.432121	-0.353224	0.350358
LKHMGDEB_01800	LKHMGDEB_01800	hypothetical protein	K	0.570064	0.08376	0.817524	0.00512022	0.155714	0.836204	0.520012	0.0768785
LKHMGDEB_01801	LKHMGDEB_01801	hypothetical protein	S	-1.57187	0.000561165	-1.23358	0.00422531	-0.856927	0.204082	-1.70278	3.83154237138636e-05
LKHMGDEB_01802	LKHMGDEB_01802	hypothetical protein	T	-0.866904	0.14945	-1.13239	0.0442624	-0.0335472	NA	-1.61508	0.0032397
LKHMGDEB_01803	LKHMGDEB_01803	hypothetical protein	S	-0.679421	0.26102	0.141698	0.816725	0.0329277	NA	-0.363386	0.53509
LKHMGDEB_01805	LKHMGDEB_01805	hypothetical protein	S	-0.446391	0.294681	-0.0426483	0.925084	-0.342359	0.675271	-0.16789	0.687815
LKHMGDEB_01806	purB	Adenylosuccinate lyase	F	0.396244	0.114926	0.490431	0.0285452	-0.677168	0.0179643	1.37615	2.74135242940337e-11
LKHMGDEB_01807	purK	N5-carboxyaminoimidazole ribonucleotide synthase	F	0.555597	0.0239335	0.505078	0.0224272	-0.581397	0.056418	1.38745	1.21105001728136e-11
LKHMGDEB_01808	purE	N5-carboxyaminoimidazole ribonucleotide mutase	F	0.310049	0.48252	0.707928	0.0579747	-0.936707	0.0755533	1.5363	8.21437669656962e-06
LKHMGDEB_01809	pucK	Uric acid permease PucK	F	-0.117031	0.881347	-0.0553335	0.939143	0.344145	0.818151	-0.86584	0.158051
LKHMGDEB_01810	xpt	Xanthine phosphoribosyltransferase	F	-0.125413	0.875109	0.226393	0.74185	0.255611	0.87368	-0.797292	0.199766
LKHMGDEB_01811	yteT	Putative oxidoreductase YteT	S	-1.14743	0.0346488	-1.76254	0.000336791	-0.56947	0.556375	-2.8504	1.78908111224061e-09
LKHMGDEB_01812	LKHMGDEB_01812	hypothetical protein	-	-0.946897	0.139172	-1.8412	0.00143427	-0.476473	0.713991	-2.77295	6.41952856583184e-07
LKHMGDEB_01813	araQ_5	L-arabinose transport system permease protein AraQ	G	-0.942	0.0900439	-1.75788	0.000457931	-0.552571	0.577955	-3.05788	4.59814499466383e-10
LKHMGDEB_01814	lacF_5	Lactose transport system permease protein LacF	G	-0.78942	0.221668	-1.84854	0.00138747	-0.700752	0.533096	-3.46989	1.10279127333834e-09
LKHMGDEB_01815	yesO	Putative ABC transporter substrate-binding protein YesO	G	-1.37349	0.0124013	-2.08523	3.99931e-05	-0.6287	0.512659	-3.46078	7.33250213093246e-12
LKHMGDEB_01816	LKHMGDEB_01816	hypothetical protein	G	0.454695	0.236511	0.808326	0.0170086	-0.131183	0.89138	0.419289	0.234421
LKHMGDEB_01817	lytG	Exo-glucosaminidase LytG	NU	0.36831	0.37706	0.76746	0.0329963	-0.381877	0.605697	0.208216	0.606694
LKHMGDEB_01818	LKHMGDEB_01818	hypothetical protein	M	0.453434	0.234134	0.822139	0.0141809	-0.367476	0.589623	0.229056	0.540474
LKHMGDEB_01819	LKHMGDEB_01819	hypothetical protein	-	0.515682	0.195113	0.884862	0.0117436	-0.12063	0.906915	0.43528	0.234012
LKHMGDEB_01820	iolU_2	scyllo-inositol 2-dehydrogenase (NADP(+)) IolU	S	0.473046	0.131922	0.987825	0.000329181	-0.248566	0.691265	1.34766	1.95376891060114e-07
LKHMGDEB_01821	LKHMGDEB_01821	hypothetical protein	S	-0.357506	0.176926	0.402486	0.0881873	-0.184673	0.735875	0.225287	0.364338
LKHMGDEB_01822	LKHMGDEB_01822	hypothetical protein	S	-0.0991629	0.724933	0.56212	0.0117563	-0.116449	0.838637	0.0720609	0.773417
LKHMGDEB_01823	yqiK	Inner membrane protein YqiK	S	0.245708	0.495681	-0.0142777	0.972848	-0.215943	0.758179	-0.0824454	0.810578
LKHMGDEB_01824	yuaF	putative membrane protein YuaF	OU	0.817652	0.0361617	0.524849	0.145649	-0.214117	0.804441	0.36297	0.329604
LKHMGDEB_01825	dcuS_1	Sensor histidine kinase DcuS	T	0.273032	0.65163	0.73791	0.140026	-0.255551	0.838637	-0.0441359	0.938026
LKHMGDEB_01826	dcuS_2	Sensor histidine kinase DcuS	T	-0.59011	0.300955	-0.283612	0.608265	-0.656648	0.497246	-0.78824	0.119844
LKHMGDEB_01827	dcuR	Transcriptional regulatory protein DcuR	T	-0.549228	0.326535	-0.288592	0.592777	-0.919137	0.274677	-1.11564	0.0206951
LKHMGDEB_01828	fldH_1	Phenyllactate dehydrogenase	CH	-1.00383	0.0567552	-0.99437	0.0372508	-0.208429	0.863474	-1.74025	0.000130647
LKHMGDEB_01829	LKHMGDEB_01829	hypothetical protein	S	-0.919818	0.0784199	-1.49646	0.00183398	-1.17228	0.078227	-3.08706	5.31095207846013e-10
LKHMGDEB_01830	agaA	N-acetylgalactosamine-6-phosphate deacetylase	G	0.506116	0.192768	0.925654	0.00666842	0.00119201	0.998947	0.908245	0.00613234
LKHMGDEB_01831	LKHMGDEB_01831	hypothetical protein	K	0.832826	0.0152428	1.14609	0.000181061	0.425154	0.481862	1.09894	0.000179242
LKHMGDEB_01832	alaA	Glutamate-pyruvate aminotransferase AlaA	E	0.540266	0.1807	0.82274	0.0209819	-0.182515	0.842665	0.661639	0.0620622
LKHMGDEB_01833	LKHMGDEB_01833	hypothetical protein	-	-0.991232	0.149135	-0.532333	0.417219	0.0270475	0.990596	-0.254186	0.709765
LKHMGDEB_01835	LKHMGDEB_01835	hypothetical protein	-	-0.26297	0.548314	0.0223995	0.961657	0.599127	0.373391	0.171068	0.677049
LKHMGDEB_01836	LKHMGDEB_01836	hypothetical protein	Q	-0.166324	0.647709	0.322536	0.295134	-0.167913	0.818265	0.190584	0.561144
LKHMGDEB_01837	yjbK	Putative triphosphatase YjbK	S	0.421388	0.36145	0.999292	0.0117292	-0.118357	0.920002	0.830852	0.0333602
LKHMGDEB_01838	yjbM	GTP pyrophosphokinase YjbM	S	-0.0333722	0.922525	0.60779	0.0220065	-0.38277	0.460829	0.570627	0.0285417
LKHMGDEB_01839	ppnKA	NAD kinase 1	H	0.188524	0.455808	0.661488	0.00171673	-0.330318	0.422218	0.526722	0.0109837
LKHMGDEB_01840	LKHMGDEB_01840	hypothetical protein	J	0.00447786	0.985968	0.272743	0.157611	-0.315493	0.362657	0.497571	0.00591812
LKHMGDEB_01841	mgtE	Magnesium transporter MgtE	P	-0.248707	0.23901	-0.114234	0.580561	-0.335654	0.308575	0.174365	0.381966
LKHMGDEB_01842	cutC	Copper homeostasis protein CutC	P	0.705723	0.00671749	0.893348	0.0001446	-0.360806	0.432121	0.521682	0.0255594
LKHMGDEB_01843	rlmA	23S rRNA (guanine(745)-N(1))-methyltransferase	Q	0.3009	0.23079	0.57683	0.00891061	-0.046082	0.940498	0.0249325	0.921203
LKHMGDEB_01844	trmL	tRNA (cytidine(34)-2'-O)-methyltransferase	J	-0.674995	0.0384328	-0.760874	0.00994731	0.692396	0.105953	-1.08206	0.000109159
LKHMGDEB_01845	pspA	Phosphoserine phosphatase 1	G	-0.544275	0.101391	-0.265271	0.404178	0.785032	0.0499934	-0.500141	0.0925199
LKHMGDEB_01846	recD2	ATP-dependent RecD-like DNA helicase	L	-0.549227	0.100117	-0.468001	0.123997	0.814721	0.0422163	-0.513512	0.0844759
LKHMGDEB_01847	LKHMGDEB_01847	hypothetical protein	-	-0.351207	0.384979	0.223734	0.557775	0.88019	0.0687972	0.0293932	0.940336
LKHMGDEB_01848	desR	Transcriptional regulatory protein DesR	K	-0.209754	0.565648	-0.182647	0.587883	-0.606492	0.226916	0.0335298	0.921693
LKHMGDEB_01849	LKHMGDEB_01849	hypothetical protein	T	0.204856	0.514078	0.099064	0.741297	-0.35605	0.486509	0.122009	0.680547
LKHMGDEB_01850	btuD_7	Vitamin B12 import ATP-binding protein BtuD	V	-1.06267	0.0967224	-0.410924	0.505419	-0.551315	0.652138	-1.75685	0.00139082
LKHMGDEB_01851	LKHMGDEB_01851	hypothetical protein	V	-0.90429	0.070949	-0.681426	0.137601	-0.355923	0.73323	-1.52888	0.000354824
LKHMGDEB_01852	LKHMGDEB_01852	hypothetical protein	V	-0.916251	0.00746546	-0.601567	0.0569393	-0.23165	0.746172	-1.25826	1.9835390989528e-05
LKHMGDEB_01853	ytlR	Putative lipid kinase YtlR	I	0.369822	0.358485	0.733382	0.0348865	-0.205069	0.810852	0.141211	0.719519
LKHMGDEB_01854	queT_1	Queuosine precursor transporter QueT	S	0.144619	0.706863	0.0637009	0.858914	-0.0553779	0.94661	0.0430071	0.90207
LKHMGDEB_01855	LKHMGDEB_01855	hypothetical protein	S	0.443542	0.073857	1.05908	9.878e-07	-0.319107	0.461378	1.14468	2.47814339946267e-08
LKHMGDEB_01856	rpmG3	50S ribosomal protein L33 3	J	0.149535	0.789068	0.318265	0.506494	-0.404104	0.677757	0.640125	0.149921
LKHMGDEB_01857	secE	Protein translocase subunit SecE	U	-0.11706	0.822785	0.742594	0.0689149	0.0149211	0.99247	1.06781	0.00589801
LKHMGDEB_01858	nusG	Transcription termination/antitermination protein NusG	K	0.135409	0.678494	0.313403	0.25451	0.135661	0.839721	0.0176525	0.953141
LKHMGDEB_01859	LKHMGDEB_01859	hypothetical protein	S	0.416763	0.47869	-0.103183	0.858914	0.463621	0.66775	-1.37401	0.00389837
LKHMGDEB_01860	LKHMGDEB_01860	Lactate 2-monooxygenase	C	0.194155	0.711306	-0.160018	0.734614	0.282798	0.769963	-0.560513	0.19076
LKHMGDEB_01861	sdhA	L-serine dehydratase, alpha chain	E	0.808159	0.0416054	0.590679	0.104076	0.306441	0.705862	0.567513	0.115914
LKHMGDEB_01862	sdhB	L-serine dehydratase, beta chain	E	0.78548	0.0215691	0.851719	0.00526512	0.254887	0.720207	0.679881	0.0240496
LKHMGDEB_01863	rplK	50S ribosomal protein L11	J	0.254747	0.490122	-0.0685266	0.849737	-0.0857859	0.920002	-0.0367474	0.917257
LKHMGDEB_01864	rplA	50S ribosomal protein L1	J	0.414021	0.12017	-0.0530454	0.848007	0.0134241	0.985081	0.0203452	0.940284
LKHMGDEB_01865	rplJ	50S ribosomal protein L10	J	0.669087	0.0575371	0.235985	0.489729	0.0881757	0.920002	0.53827	0.0889913
LKHMGDEB_01866	rplL	50S ribosomal protein L7/L12	J	0.290228	0.628051	0.360792	0.491583	-0.631264	0.501545	-0.114473	0.835366
LKHMGDEB_01867	LKHMGDEB_01867	hypothetical protein	S	0.461695	0.125594	0.819364	0.0019074	0.0432711	0.954802	0.4455	0.0970999
LKHMGDEB_01868	LKHMGDEB_01868	putative transporter	EGP	0.552057	0.109369	0.607412	0.0495677	0.0125023	0.991398	0.549122	0.0729689
LKHMGDEB_01869	LKHMGDEB_01869	hypothetical protein	L	-1.99107	1.86145022822543e-07	-2.77398	1.06967e-14	-0.0872992	0.935887	-3.93182	4.02582674790998e-28
LKHMGDEB_01870	LKHMGDEB_01870	hypothetical protein	L	-1.74821	6.21645166625992e-05	-2.73958	9.36009e-12	-0.186777	0.866246	-3.65131	1.52004420061504e-20
LKHMGDEB_01871	topB_3	DNA topoisomerase 3	L	-1.80669	3.11202114038927e-07	-2.58213	4.91074e-15	-0.227777	0.780711	-4.01001	1.32815625002499e-34
LKHMGDEB_01872	LKHMGDEB_01872	hypothetical protein	-	-2.66042	0.000999076	-6.78283	1.95254e-07	-0.422729	NA	-3.99352	4.64101798173014e-06
LKHMGDEB_01873	LKHMGDEB_01873	hypothetical protein	K	-0.452695	0.178473	-8.89805	2.57456e-15	0.493757	0.354421	-0.562505	0.0591023
LKHMGDEB_01874	LKHMGDEB_01874	hypothetical protein	S	-1.2624	0.00311721	-9.66443	2.80931e-17	-0.0406724	0.971227	-2.19093	6.13766129851971e-09
LKHMGDEB_01875	ssb_2	Single-stranded DNA-binding protein	L	-1.18917	0.000411018	-10.2799	4.01659e-20	-0.188149	0.810852	-1.57199	1.95028372832873e-07
LKHMGDEB_01876	LKHMGDEB_01876	hypothetical protein	-	0.0368766	0.950706	-8.9879	1.30065e-14	1.27553	0.0226691	0.64676	0.14419
LKHMGDEB_01877	LKHMGDEB_01877	hypothetical protein	-	-1.84496	0.000751744	-7.63641	2.17423e-10	-0.286791	NA	-3.6717	8.17594976593588e-10
LKHMGDEB_01878	LKHMGDEB_01878	hypothetical protein	-	-1.5825	0.0104467	-7.55622	7.16709e-10	0.0421735	NA	-3.79975	7.17490399373318e-09
LKHMGDEB_01879	LKHMGDEB_01879	hypothetical protein	-	-1.88215	0.000426952	-8.94449	4.99061e-14	-0.0203036	0.991326	-4.08764	6.54563933964839e-14
LKHMGDEB_01880	LKHMGDEB_01880	hypothetical protein	-	-2.80135	0.00254529	-7.6759	2.18439e-08	-0.261375	NA	-3.43006	5.24694532141593e-05
LKHMGDEB_01881	LKHMGDEB_01881	hypothetical protein	L	0.708585	0.288946	-7.38134	4.5644e-10	0.529007	0.680293	1.06573	0.066773
LKHMGDEB_01882	LKHMGDEB_01882	IS200/IS605 family transposase ISEfa4	L	0.532204	0.27144	-1.81894	2.09675e-05	0.392768	0.676551	0.982665	0.0173892
LKHMGDEB_01883	LKHMGDEB_01883	hypothetical protein	T	0.929461	0.34062	-4.8332	0.000620312	0.639467	NA	0.371164	0.705508
LKHMGDEB_01884	pemK_1	Endoribonuclease PemK	T	0.679198	0.286533	-6.19645	9.878e-07	1.10429	0.226916	0.632428	0.279505
LKHMGDEB_01885	bin3_1	Putative transposon Tn552 DNA-invertase bin3	L	-0.672797	0.171079	-9.63716	8.50048e-17	1.17534	0.0435829	-1.69354	4.86592680021496e-05
LKHMGDEB_01886	umuC_2	Protein UmuC	L	-0.462611	0.218434	-8.11815	4.26123e-28	0.932062	0.0345262	-1.1665	0.000232871
LKHMGDEB_01887	LKHMGDEB_01887	hypothetical protein	-	-1.0146	0.0172733	-8.748	2.50866e-14	0.296365	0.735236	-1.10904	0.00290525
LKHMGDEB_01888	LKHMGDEB_01888	hypothetical protein	-	-0.785049	0.0946163	-7.20639	9.84367e-10	0.609772	NA	-0.708987	0.093126
LKHMGDEB_01889	LKHMGDEB_01889	hypothetical protein	-	0.18207	0.769953	-7.03032	7.48539e-09	0.893554	0.281822	0.231633	0.673948
LKHMGDEB_01890	soj_2	Sporulation initiation inhibitor protein Soj	D	0.561229	0.26639	-11.9577	1.44264e-25	0.403436	0.676988	0.261424	0.600267
LKHMGDEB_01891	LKHMGDEB_01891	hypothetical protein	-	-0.240977	0.647275	-8.09744	4.86258e-12	0.477667	0.567343	-0.168807	0.72546
LKHMGDEB_01892	LKHMGDEB_01892	hypothetical protein	S	-0.111658	0.804991	-7.31966	2.43049e-31	0.154294	0.86683	0.0180384	0.963883
LKHMGDEB_01893	LKHMGDEB_01893	hypothetical protein	-	-1.5863	0.00100301	-8.1478	4.57686e-12	0.100006	0.936565	-1.63776	0.000148528
LKHMGDEB_01894	LKHMGDEB_01894	hypothetical protein	-	-1.81087	0.0161307	-4.78413	2.22125e-05	-0.270797	NA	-3.24913	1.66027867673441e-05
LKHMGDEB_01895	LKHMGDEB_01895	hypothetical protein	S	-2.14523	0.00447371	-7.31139	1.2798e-08	-0.718576	NA	-3.79633	7.46544844272513e-07
LKHMGDEB_01897	LKHMGDEB_01897	hypothetical protein	-	-3.19769	5.55057558356492e-07	-7.4393	1.22577e-09	0.107469	NA	-2.9678	4.97211555229936e-07
LKHMGDEB_01898	LKHMGDEB_01898	hypothetical protein	M	-0.321557	0.629711	-10.1566	1.63605e-17	-0.49307	0.676988	-0.185482	0.759181
LKHMGDEB_01899	LKHMGDEB_01899	hypothetical protein	M	-0.252397	0.712999	-9.17532	1.42959e-38	-0.266542	0.848512	-0.0938633	0.878392
LKHMGDEB_01900	LKHMGDEB_01900	hypothetical protein	M	-2.21124	3.10044722745337e-05	-8.3667	2.34923e-12	-0.479756	0.646971	-4.02986	2.26101377469073e-12
LKHMGDEB_01901	LKHMGDEB_01901	hypothetical protein	M	-1.71395	6.06452874705429e-06	-9.95342	4.30324e-26	-0.377316	0.629267	-3.68729	9.33297338670659e-26
LKHMGDEB_01902	LKHMGDEB_01902	hypothetical protein	M	-1.85312	1.29974908297605e-11	-2.34488	4.29674e-19	0.292823	0.610072	-2.58986	2.45195178637568e-23
LKHMGDEB_01903	LKHMGDEB_01903	hypothetical protein	-	-1.70934	1.53583456260157e-08	-2.31933	6.43652e-16	0.438111	0.456388	-2.53816	3.4295008906251e-19
LKHMGDEB_01904	cdr_2	Coenzyme A disulfide reductase	P	0.145105	0.657107	0.210451	0.461548	0.131774	0.845554	-0.101236	0.733127
LKHMGDEB_01905	rhaR_3	HTH-type transcriptional activator RhaR	K	0.355182	0.533866	-0.123349	0.825618	0.56746	0.545762	-0.406845	0.430288
LKHMGDEB_01906	araN_2	putative arabinose-binding protein	G	-0.649126	0.131156	-1.10445	0.00431332	-0.250244	0.772695	-2.34611	4.9729633160884e-10
LKHMGDEB_01907	lacF_6	Lactose transport system permease protein LacF	G	-0.878015	0.0928137	-1.59841	0.00077275	-0.0839671	0.94661	-1.94183	1.73296723601506e-05
LKHMGDEB_01908	lacG_3	Lactose transport system permease protein LacG	G	-0.869739	0.041848	-0.962036	0.0141562	-0.244561	0.779662	-1.63973	1.24578279886649e-05
LKHMGDEB_01909	ugl_1	Unsaturated glucuronyl hydrolase	O	-1.06458	0.005754	-1.4064	8.24658e-05	-0.447679	0.51124	-1.67824	6.38982181903022e-07
LKHMGDEB_01910	LKHMGDEB_01910	hypothetical protein	S	-0.535136	0.195247	-1.12503	0.00215287	-0.0596074	0.95319	-1.09498	0.0019509
LKHMGDEB_01911	ugl_2	Unsaturated chondroitin disaccharide hydrolase	S	-0.473531	0.195393	-1.19287	0.000293395	-0.120811	0.893513	-1.3391	1.66984233302171e-05
LKHMGDEB_01912	yheS	putative ABC transporter ATP-binding protein YheS	S	-0.0430454	0.879771	0.378687	0.08239	-0.349532	0.388384	-0.0308891	0.901041
LKHMGDEB_01913	rex_2	Redox-sensing transcriptional repressor Rex	K	0.514941	0.208988	0.575064	0.119877	0.0410539	0.968472	0.598513	0.100168
LKHMGDEB_01914	LKHMGDEB_01914	hypothetical protein	CO	0.250538	0.714504	0.808003	0.148279	0.0484133	0.974701	0.599686	0.293805
LKHMGDEB_01915	LKHMGDEB_01915	Putative two-component membrane permease complexsubunit SMU_747c	S	0.0716687	0.892101	-0.0680508	0.889119	-0.0581492	0.959428	-0.955178	0.0160176
LKHMGDEB_01916	LKHMGDEB_01916	Putative two-component membrane permease complexsubunit SMU_746c	S	0.270704	0.537134	-0.0745659	0.862455	0.035032	0.97401	-0.647186	0.0774982
LKHMGDEB_01917	LKHMGDEB_01917	hypothetical protein	KT	-0.474	0.4033	-0.454686	0.385817	-0.795138	0.387995	-0.639307	0.205381
LKHMGDEB_01918	natA_2	ABC transporter ATP-binding protein NatA	V	-0.238368	0.570826	0.498449	0.159059	-0.457258	0.498835	0.642926	0.0574436
LKHMGDEB_01919	LKHMGDEB_01919	hypothetical protein	-	-0.0195407	0.958553	0.0447362	0.890231	0.138608	0.839721	0.496662	0.0621116
LKHMGDEB_01920	LKHMGDEB_01920	hypothetical protein	S	0.299535	0.1807	0.619367	0.00156126	-0.150289	0.744112	0.925084	4.75669124024642e-07
LKHMGDEB_01921	LKHMGDEB_01921	hypothetical protein	S	0.433692	0.0272741	0.852112	7.32405e-07	-0.0217821	0.966422	1.02113	3.64884508954725e-10
LKHMGDEB_01923	endA	DNA-entry nuclease	F	0.494245	0.0914389	-0.690484	0.00918162	0.040298	0.957014	-0.669238	0.00908845
LKHMGDEB_01924	LKHMGDEB_01924	hypothetical protein	S	0.77007	0.150417	0.284001	0.591688	-0.259819	0.829447	0.602099	0.221245
LKHMGDEB_01925	yrrK	Putative pre-16S rRNA nuclease	L	0.861399	0.0718027	0.882198	0.0395425	-0.0278883	0.982388	0.762718	0.0735284
LKHMGDEB_01926	LKHMGDEB_01926	hypothetical protein	S	0.282506	0.616725	0.218591	0.669045	-0.0931173	0.942248	0.472241	0.330321
LKHMGDEB_01927	LKHMGDEB_01927	hypothetical protein	S	-0.210056	0.563678	0.28216	0.378176	0.543237	0.295042	0.487311	0.106108
LKHMGDEB_01928	LKHMGDEB_01928	hypothetical protein	K	-0.289488	0.515612	-0.14587	0.730394	0.841758	0.124403	0.167594	0.688791
LKHMGDEB_01929	citS	Citrate-sodium symporter	U	-0.621552	0.0880202	-1.29214	8.91998e-05	-0.199788	0.797687	-1.58664	3.32875311704405e-07
LKHMGDEB_01930	mleS	Malolactic enzyme	C	-0.626406	0.121869	-1.38507	0.000120498	-0.441323	0.533096	-1.63728	1.48716264520648e-06
LKHMGDEB_01931	LKHMGDEB_01931	hypothetical protein	S	-0.0691528	0.883888	0.528429	0.158863	-0.360088	0.641932	-0.135884	0.73935
LKHMGDEB_01932	LKHMGDEB_01932	hypothetical protein	M	0.263163	0.419195	0.923592	0.000705323	-0.106071	0.891768	0.973487	0.000190985
LKHMGDEB_01933	fabZ_1	3-hydroxyacyl-[acyl-carrier-protein] dehydrataseFabZ	I	0.631588	0.0957468	0.88091	0.00882259	-0.0585604	0.950177	1.47368	2.87693693521619e-06
LKHMGDEB_01934	fabI	Enoyl-[acyl-carrier-protein] reductase [NADH] FabI	I	0.511081	0.241624	0.848738	0.0280141	-0.103213	0.920002	1.17961	0.00139082
LKHMGDEB_01935	ilvE	Branched-chain-amino-acid aminotransferase	E	0.0831936	0.848468	0.716489	0.0305078	-0.134963	0.882615	0.384682	0.26679
LKHMGDEB_01936	ykuT	putative MscS family protein YkuT	M	-0.0904107	0.840643	0.596266	0.084179	0.165637	0.848512	0.734911	0.0281692
LKHMGDEB_01937	LKHMGDEB_01937	hypothetical protein	S	0.903598	0.00832581	1.45075	2.05073e-06	0.288167	0.676988	0.850005	0.00475422
LKHMGDEB_01938	LKHMGDEB_01938	hypothetical protein	S	0.661548	0.00293401	0.797818	8.97197e-05	0.25151	0.538444	0.591606	0.00286538
LKHMGDEB_01939	rph	Ribonuclease PH	F	0.478036	0.0718027	0.61961	0.00877379	-0.0249728	0.971173	0.612276	0.00761793
LKHMGDEB_01940	murI	Glutamate racemase	M	0.585418	0.0178785	0.654099	0.00323025	0.113875	0.845349	0.389881	0.0819831
LKHMGDEB_01941	glnP	putative glutamine ABC transporter permease protein GlnP	E	1.32098	0.000121967	0.107546	0.779915	0.524707	0.40344	0.9344	0.00346851
LKHMGDEB_01942	glnM	putative glutamine ABC transporter permease protein GlnM	E	1.15936	0.000312003	0.132583	0.699917	0.257478	0.718949	0.825494	0.00547438
LKHMGDEB_01943	glnH	ABC transporter glutamine-binding protein GlnH	ET	1.25633	4.8994388356381e-05	0.418377	0.178196	0.456186	0.432121	1.11323	8.62029285907435e-05
LKHMGDEB_01944	glnQ_2	Glutamine transport ATP-binding protein GlnQ	E	0.855639	0.0254741	-0.0238705	0.956533	-0.104574	0.918824	0.699114	0.0390868
LKHMGDEB_01945	trpS2	Tryptophan--tRNA ligase 2	J	0.658802	0.0973245	0.715583	0.0442796	-0.405258	0.567343	1.13482	0.000774821
LKHMGDEB_01946	pheT_2	Phenylalanine--tRNA ligase beta subunit	J	0.193106	0.556984	-0.0489236	0.881344	0.339204	0.527614	0.504525	0.0623295
LKHMGDEB_01947	pheS	Phenylalanine--tRNA ligase alpha subunit	J	0.257679	0.371352	0.0637011	0.826673	0.234762	0.662458	0.457292	0.0635579
LKHMGDEB_01948	yodB	HTH-type transcriptional regulator YodB	K	-0.100708	0.775399	0.00953235	0.980153	0.240516	0.697581	0.228187	0.443439
LKHMGDEB_01949	addA	ATP-dependent helicase/nuclease subunit A	L	-0.317888	0.215798	-0.532838	0.0186227	0.223002	0.641932	-0.177873	0.472824
LKHMGDEB_01950	addB	ATP-dependent helicase/deoxyribonuclease subunitB	L	0.0578477	0.881347	-0.302134	0.336951	0.218249	0.753367	-0.201806	0.541133
LKHMGDEB_01951	pdhB	Pyruvate dehydrogenase E1 component subunit beta	C	0.585425	0.237133	0.0154752	0.979748	-0.161032	0.895862	0.383368	0.414715
LKHMGDEB_01952	pdhA	Pyruvate dehydrogenase E1 component subunit alpha	C	0.683586	0.174745	0.261892	0.595355	-0.155723	0.90451	0.57411	0.211934
LKHMGDEB_01953	norG	HTH-type transcriptional regulator NorG	K	-0.235211	0.568357	-0.181866	0.632666	-0.200446	0.811	-0.386848	0.278201
LKHMGDEB_01954	guaC	GMP reductase	F	1.11726	0.0258523	1.52908	0.000576156	-0.380041	0.713991	1.47304	0.000587251
LKHMGDEB_01955	xylH	Xylose transport system permease protein XylH	G	-1.22394	0.0967224	-2.16579	0.00103109	-0.677436	0.623544	-3.25633	2.99249378367764e-07
LKHMGDEB_01956	xylG	Xylose import ATP-binding protein XylG	G	-1.44444	0.059166	-2.62522	0.000151375	-0.935335	0.481862	-4.06481	1.75710231459446e-09
LKHMGDEB_01957	chvE	Multiple sugar-binding periplasmic receptor ChvE	G	-0.983542	0.0971337	-1.63763	0.00243957	-0.771919	0.447791	-2.98676	3.34096204838092e-08
LKHMGDEB_01958	ytfQ	ABC transporter periplasmic-binding protein YtfQ	G	-0.981861	0.0131728	-1.42487	0.000119002	-0.869214	0.0925906	-2.73825	7.10670918149159e-13
LKHMGDEB_01959	LKHMGDEB_01959	hypothetical protein	T	-0.808481	0.0815047	-1.57288	0.000199876	-0.412582	0.634365	-1.56759	8.69406253729188e-05
LKHMGDEB_01960	rhaR_4	HTH-type transcriptional activator RhaR	T	-0.284009	0.565648	-0.863476	0.0376096	-0.76327	0.282964	-1.1332	0.00451329
LKHMGDEB_01961	ydhF	Oxidoreductase YdhF	S	0.90116	0.00238754	0.72953	0.00799555	-0.0664583	0.930653	0.690601	0.00996849
LKHMGDEB_01962	purD	Phosphoribosylamine--glycine ligase	F	-0.927347	0.060356	-0.934575	0.0365997	-0.854904	0.257214	-0.672946	0.1339
LKHMGDEB_01963	purH	Bifunctional purine biosynthesis protein PurH	F	-0.332608	0.472541	-0.800886	0.0414729	-0.845855	0.159827	-0.307979	0.46765
LKHMGDEB_01964	purN	Phosphoribosylglycinamide formyltransferase	F	-0.232775	0.693675	-0.742595	0.132135	-0.974115	0.209937	-0.385711	0.454444
LKHMGDEB_01965	purM	Phosphoribosylformylglycinamidine cyclo-ligase	F	-0.705628	0.235233	-1.00303	0.0611935	-0.921964	0.325253	-0.703398	0.194178
LKHMGDEB_01966	purF	Amidophosphoribosyltransferase	F	-0.218076	0.788887	-0.455615	0.512724	-0.515862	0.729508	-0.0887799	0.902667
LKHMGDEB_01967	purL	Phosphoribosylformylglycinamidine synthase subunit PurL	F	-0.485625	0.488259	-0.687027	0.265682	-0.886328	0.432121	-0.483983	0.448184
LKHMGDEB_01968	purQ	Phosphoribosylformylglycinamidine synthase subunit PurQ	F	-0.488453	0.48396	-0.291735	0.655246	-1.04666	0.314717	-0.303521	0.646736
LKHMGDEB_01969	purS	Phosphoribosylformylglycinamidine synthase subunit PurS	F	-0.175952	0.879771	-0.497692	0.622577	-0.112924	NA	0.45064	0.648919
LKHMGDEB_01970	purC	Phosphoribosylaminoimidazole-succinocarboxamide synthase	F	-0.555831	0.496217	-0.0183536	0.984563	-0.859278	0.527614	-0.0430029	0.956033
LKHMGDEB_01971	LKHMGDEB_01971	hypothetical protein	-	0.434318	0.208466	1.59041	5.21743e-08	-0.281286	0.676988	1.19328	2.75572580913659e-05
LKHMGDEB_01972	LKHMGDEB_01972	hypothetical protein	S	-2.04911	0.000188682	-2.19483	3.67063e-05	0.256913	0.845393	-3.13183	9.08984942049497e-10
LKHMGDEB_01973	LKHMGDEB_01973	hypothetical protein	K	-1.38171	0.00109997	-1.5172	0.000161953	0.347486	0.680293	-1.96349	2.87975494393813e-07
LKHMGDEB_01974	LKHMGDEB_01974	hypothetical protein	-	-0.37988	0.120227	-0.162296	0.490043	1.41128	5.22236e-11	-0.405325	0.0604505
LKHMGDEB_01975	LKHMGDEB_01975	hypothetical protein	S	-0.728969	0.031902	-0.55686	0.072212	1.09836	0.00214221	-0.671034	0.0247897
LKHMGDEB_01976	ubiB	putative protein kinase UbiB	S	-0.339194	0.453943	0.0728941	0.872859	0.47918	0.524449	-0.177291	0.681518
LKHMGDEB_01977	ddl	D-alanine--D-alanine ligase	F	0.377624	0.149135	0.425339	0.0707616	-0.165009	0.758179	0.478413	0.0363366
LKHMGDEB_01978	murF_2	UDP-N-acetylmuramoyl-tripeptide--D-alanyl-D- alanine ligase	M	0.491479	0.0734594	-0.0102115	0.975391	0.166026	0.769963	0.16841	0.537567
LKHMGDEB_01979	cshA	ATP-dependent RNA helicase CshA	F	0.554004	0.319101	-1.00675	0.037569	0.428105	0.694204	-0.92049	0.054433
LKHMGDEB_01980	acpS	Holo-[acyl-carrier-protein] synthase	I	0.825171	0.0901477	1.22827	0.00433736	-0.217284	0.845554	0.707971	0.106108
LKHMGDEB_01981	alr	Alanine racemase	M	0.555976	0.323015	1.19076	0.0144327	-0.144487	0.920002	0.937331	0.0523912
LKHMGDEB_01982	ndoA	Endoribonuclease EndoA	L	0.141903	0.853389	0.804175	0.178442	-0.795548	0.481862	0.410567	0.52299
LKHMGDEB_01983	rpsN2	Alternate 30S ribosomal protein S14	J	-0.824382	0.081255	0.0695076	0.890231	0.242994	0.810852	-0.360719	0.423297
LKHMGDEB_01984	LKHMGDEB_01984	Zinc-type alcohol dehydrogenase-like protein	C	-0.582066	0.276152	0.604551	0.213318	-0.173937	0.895011	0.221986	0.675726
LKHMGDEB_01985	LKHMGDEB_01985	hypothetical protein	S	0.199185	0.438608	0.0739313	0.76769	-0.406229	0.282964	0.0813867	0.739268
LKHMGDEB_01986	LKHMGDEB_01986	hypothetical protein	E	0.390454	0.440028	-0.718648	0.0992854	0.118247	0.920002	-0.0878583	0.855633
LKHMGDEB_01987	LKHMGDEB_01987	hypothetical protein	D	0.168005	0.819562	-0.463388	0.470813	-0.107928	NA	-0.464507	0.46811
LKHMGDEB_01988	LKHMGDEB_01988	hypothetical protein	S	0.174916	0.788887	-0.305186	0.596212	-0.168151	0.909896	0.211443	0.715445
LKHMGDEB_01989	LKHMGDEB_01989	hypothetical protein	G	-0.448065	0.409945	-1.13704	0.0167261	-0.133536	0.920002	-1.43449	0.00165614
LKHMGDEB_01990	LKHMGDEB_01990	hypothetical protein	-	-1.30183	0.131156	-1.0776	0.175816	0.476105	NA	-2.78607	0.00060281
LKHMGDEB_01991	opuCD	Glycine betaine/carnitine/choline transport system permease protein OpuCD	E	-0.869146	0.073857	-0.11972	0.813351	-0.182806	0.874178	-0.351449	0.456508
LKHMGDEB_01992	opuCC	Glycine betaine/carnitine/choline-binding protein OpuCC	M	-1.15702	0.0210518	-0.834414	0.0677933	-0.376357	0.718949	-0.364788	0.456628
LKHMGDEB_01993	opuCB	Carnitine transport permease protein OpuCB	E	-0.855707	0.107628	-0.165832	0.75982	-0.232175	0.848371	-0.158516	0.764437
LKHMGDEB_01994	opuCA_2	Carnitine transport ATP-binding protein OpuCA	E	-0.5837	0.296192	0.0443563	0.940117	-0.337953	0.766907	-0.188083	0.731814
LKHMGDEB_01995	gla	Glycerol facilitator-aquaporin gla	U	0.811606	0.222487	-0.930195	0.121972	1.0123	0.337347	-1.48576	0.0091893
LKHMGDEB_01996	cidA	Holin-like protein CidA	S	-0.20277	0.713957	-1.37314	0.00330681	-0.00477796	0.997098	-1.30188	0.00339189
LKHMGDEB_01997	yohK	Inner membrane protein YohK	M	0.140832	0.766783	-0.825597	0.0280651	-0.237952	0.782968	-0.80252	0.0286809
LKHMGDEB_01998	LKHMGDEB_01998	hypothetical protein	K	0.164993	0.777362	-0.0543778	0.922457	0.329486	0.754904	-0.713135	0.123608
LKHMGDEB_01999	LKHMGDEB_01999	hypothetical protein	S	0.566378	0.226408	-0.0311778	0.951967	0.489605	0.553741	-0.479684	0.271857
LKHMGDEB_02000	LKHMGDEB_02000	3-beta-hydroxycholanate 3-dehydrogenase (NAD(+))2	IQ	0.0369693	0.921723	-0.396773	0.188849	0.322657	0.583118	-1.15485	2.74771302411367e-05
LKHMGDEB_02001	queT_2	Queuosine precursor transporter QueT	S	-0.183804	0.632898	0.0486507	0.8961	0.168595	0.830291	-0.699579	0.0219381
LKHMGDEB_02002	bioY2	Biotin transporter BioY2	S	-0.523498	0.281391	-0.742336	0.0866708	0.978787	0.11945	-0.193593	0.686904
LKHMGDEB_02003	rpsD	30S ribosomal protein S4	J	0.493407	0.217346	-0.175001	0.655741	-0.280227	0.735025	0.0166098	0.966515
LKHMGDEB_02004	nirC	Nitrite transporter NirC	P	0.305507	0.439557	0.377213	0.284005	-0.221617	0.773706	0.336527	0.344539
LKHMGDEB_02005	LKHMGDEB_02005	hypothetical protein	L	0.454251	0.405263	0.379799	0.451901	-0.648827	0.481862	0.472663	0.338325
LKHMGDEB_02006	LKHMGDEB_02006	Putative bifunctional phosphatase/peptidyl-prolyl cis-trans isomerase	S	0.32802	0.365443	0.48069	0.13209	-0.630785	0.221512	0.571873	0.0648347
LKHMGDEB_02007	ymdB	2',3'-cyclic-nucleotide 2'-phosphodiesterase	S	0.425066	0.220216	0.45258	0.150733	-0.409644	0.487883	0.597956	0.0481158
LKHMGDEB_02008	ymcA	putative protein YmcA	S	-0.109372	0.843035	-0.228752	0.629545	-0.665192	0.407876	-0.449899	0.316214
LKHMGDEB_02009	mutS_2	DNA mismatch repair protein MutS	L	0.193468	0.344591	-0.149362	0.433369	-0.0542137	0.917069	-0.0415212	0.836089
LKHMGDEB_02010	mutL	DNA mismatch repair protein MutL	L	-0.00217736	0.994428	-0.158029	0.457294	0.0260623	0.962769	-0.0708477	0.747531
LKHMGDEB_02011	maf	Septum formation protein Maf	D	0.0394053	0.925252	-0.284548	0.416348	-0.161793	0.845393	-0.176686	0.628936
LKHMGDEB_02012	LKHMGDEB_02012	hypothetical protein	G	-0.402327	0.297592	-0.886039	0.00882259	-0.614256	0.295042	-1.75456	3.19453262377877e-08
LKHMGDEB_02013	treR	HTH-type transcriptional regulator TreR	K	0.198442	0.384603	0.467847	0.0173691	-0.0255783	0.963778	0.758962	3.58625110634454e-05
LKHMGDEB_02014	msrB	Peptide methionine sulfoxide reductase MsrB	O	0.079623	0.855569	0.803307	0.0141589	-0.520654	0.406032	0.773109	0.0152243
LKHMGDEB_02015	ruvA	Holliday junction ATP-dependent DNA helicase RuvA	L	-0.0851578	0.90351	-0.873815	0.100932	0.0888915	0.95124	-0.691625	0.200213
LKHMGDEB_02016	ruvB	Holliday junction ATP-dependent DNA helicase RuvB	L	0.129049	0.835385	-0.58049	0.243783	0.217294	0.863362	-0.455182	0.370469
LKHMGDEB_02017	LKHMGDEB_02017	hypothetical protein	K	-0.269758	0.61377	-0.694113	0.118133	0.518909	0.549972	-0.476649	0.296395
LKHMGDEB_02018	yfkJ	Low molecular weight protein-tyrosine-phosphatase YfkJ	T	-0.502618	0.357427	-1.07371	0.0223997	0.0319365	0.980873	-0.743899	0.117588
LKHMGDEB_02019	LKHMGDEB_02019	hypothetical protein	-	-0.301873	0.509575	0.21051	0.620436	0.21493	0.821877	0.0800061	0.852199
[truncated: 779 more rows]

## Sheet: WT abx profile
Antibiotic susceptibility profile of the WT strain
Antibiotic	MIC (µg/mL)
Rifampin	4
Ampicillin	2048
Ceftriaxone	16384
Meropenem	512
Vancomycin	2
Daptomycin	16

## Sheet: NCBI genome list
Assembly Accession	BioSample Accession	Collection Year	Country	City
GCA_000172655	SAMN02471502	2000	Netherlands	-
GCA_000172915	SAMN02471515	2005	Netherlands	Utrecht
GCA_000262105	SAMN02469370	2011	China	-
GCA_000328425	SAMN02470931	2006	China	-
GCA_000632295	SAMN02567742	2006	Sweden	Stockholm
GCA_000632315	SAMN02567768	2007	Sweden	Stockholm
GCA_000632335	SAMN02567769	2008	Sweden	Stockholm
GCA_000632355	SAMN02567759	2007	Sweden	Stockholm
GCA_000764975	SAMN03070074	2000	Italy	-
GCA_000934365	SAMN03329581	2013	China	Beijing
GCA_000951815	SAMN03329590	2013	China	Beijing
GCA_000981945	SAMN03486509	2011	USA	-
GCA_000982025	SAMN03486508	2012	USA	-
GCA_001005615	SAMN03433963	2013	Brazil	Sao Paulo, Hospital das Clinicas
GCA_001481405	SAMN04351372	2015	Unknown	-
GCA_001542895	SAMN04266627	2014	Sweden	Gaevle
GCA_001545495	SAMN04270928	2013	Sweden	Uppsala
GCA_001545535	SAMN04270929	2013	Sweden	Uppsala
GCA_001545545	SAMN04270934	2014	Sweden	Uppsala
GCA_001545555	SAMN04270932	2014	Sweden	Uppsala
GCA_001545595	SAMN04270930	2013	Sweden	Uppsala
GCA_001545605	SAMN04270935	2014	Sweden	Uppsala
GCA_001545615	SAMN04270933	2014	Sweden	Uppsala
GCA_001545655	SAMN04270943	2014	Sweden	Uppsala
GCA_001545675	SAMN04270948	2014	Sweden	Uppsala
GCA_001545685	SAMN04270944	2014	Sweden	Uppsala
GCA_001545715	SAMN04270931	2014	Sweden	Uppsala
GCA_001545725	SAMN04270937	2014	Sweden	Uppsala
GCA_001545745	SAMN04270939	2014	Sweden	Uppsala
GCA_001545775	SAMN04270938	2014	Sweden	Uppsala
GCA_001545785	SAMN04270945	2014	Sweden	Uppsala
GCA_001545795	SAMN04270941	2014	Sweden	Uppsala
GCA_001545835	SAMN04270926	2013	Sweden	Uppsala
GCA_001545845	SAMN04270925	2013	Sweden	Uppsala
GCA_001545855	SAMN04270946	2014	Sweden	Uppsala
GCA_001545895	SAMN04270947	2014	Sweden	Uppsala
GCA_001545955	SAMN04270927	2013	Sweden	Uppsala
GCA_001546995	SAMN04270921	2013	Sweden	Eskilstuna
GCA_001547015	SAMN04270954	2014	Sweden	Uppsala
GCA_001547025	SAMN04270955	2014	Sweden	Uppsala
GCA_001547045	SAMN04270956	2014	Sweden	Uppsala
GCA_001547075	SAMN04270936	2014	Sweden	Uppsala
GCA_001547095	SAMN04270940	2014	Sweden	Uppsala
GCA_001547105	SAMN04270949	2014	Sweden	Uppsala
GCA_001547115	SAMN04270950	2014	Sweden	Uppsala
GCA_001547185	SAMN04270953	2014	Sweden	Uppsala
GCA_001547195	SAMN04270942	2014	Sweden	Uppsala
GCA_001547235	SAMN04270957	2014	Sweden	Uppsala
GCA_001547255	SAMN04270961	2014	Sweden	Uppsala
GCA_001547265	SAMN04270962	2014	Sweden	Uppsala
GCA_001547285	SAMN04270964	2014	Sweden	Uppsala
GCA_001547315	SAMN04270963	2014	Sweden	Uppsala
GCA_001547335	SAMN04270923	2014	Sweden	Uppsala
GCA_001547355	SAMN04270924	2013	Sweden	Uppsala
GCA_001547395	SAMN04270959	2014	Sweden	Uppsala
GCA_001547415	SAMN04270965	2014	Sweden	Uppsala
GCA_001547425	SAMN04270958	2014	Sweden	Uppsala
GCA_001547445	SAMN04270960	2014	Sweden	Uppsala
GCA_001547475	SAMN04270966	2014	Sweden	Uppsala
GCA_001547495	SAMN04270968	2014	Sweden	Uppsala
GCA_001562895	SAMN04270973	2015	Sweden	Uppsala
GCA_001562915	SAMN04270971	2015	Sweden	Uppsala
GCA_001562925	SAMN04270974	2015	Sweden	Uppsala
GCA_001562985	SAMN04270977	2015	Sweden	Uppsala
GCA_001563065	SAMN04270972	2015	Sweden	Uppsala
GCA_001563205	SAMN04397503	2007	Austria	Vienna
GCA_001592725	SAMN04452878	2009	Brazil	Belo Horizonte
GCA_001652715	SAMN04784847	2015	India	Pune
GCA_001676845	SAMN05003824	2012	China	Zhejiang
GCA_001696275	SAMN02739346	2011	France	-
GCA_001696305	SAMN02739345	2008	France	Marseille
GCA_001720945	SAMN03988632	2011	USA	New York City
GCA_001720965	SAMN03988550	2011	USA	New York City
GCA_001720985	SAMN03988555	2011	USA	New York City
GCA_001721005	SAMN03988559	2011	USA	New York City
GCA_001721025	SAMN03988560	2011	USA	New York City
GCA_001721065	SAMN03988624	2011	USA	New York City
GCA_001721105	SAMN03988629	2011	USA	New York City
GCA_001721905	SAMN03988630	2011	USA	New York City
GCA_001858355	SAMN05006656	2007	Portugal	Porto
GCA_001886635	SAMN06019998	2010	Spain	Madrid
GCA_001895905	SAMN06018903	2013	USA	-
GCA_001896235	SAMN06065846	2009	Russia	Saint-Petersburg
GCA_001953235	SAMN03988631	2011	USA	New York City
GCA_001953255	SAMN03988627	2011	USA	New York City
GCA_001953395	SAMN06019999	2011	Spain	Madrid
GCA_001953435	SAMN06020000	2010	Spain	Madrid
GCA_001953445	SAMN06020001	2011	Spain	Madrid
GCA_001953455	SAMN06020035	2009	Spain	Madrid
GCA_001953465	SAMN06020034	2010	Spain	Madrid
GCA_001953715	SAMN03988561	2011	USA	New York City
GCA_001969545	SAMN04500822	2011	Malaysia	-
GCA_001969615	SAMN04500812	2011	Malaysia	-
GCA_001969625	SAMN04500821	2011	Malaysia	-
GCA_001969645	SAMN04500826	2011	Malaysia	-
GCA_001996345	SAMN06065915	2013	Italy	Sassari
GCA_002005805	SAMN06330391	2013	Brazil	Hospital das Clinicas, Sao Paulo
GCA_002005815	SAMN06330390	2012	Brazil	Hospital das Clinicas, Sao Paulo
GCA_002005825	SAMN06330395	2013	Brazil	Hospital das Clinicas, Sao Paulo
GCA_002005875	SAMN06330394	2013	Brazil	Hospital das Clinicas, Sao Paulo
GCA_002005885	SAMN06330397	2014	Brazil	Hospital das Clinicas, Sao Paulo
GCA_002005905	SAMN06330398	2014	Brazil	Hospital das Clinicas, Sao Paulo
GCA_002005915	SAMN06330396	2014	Brazil	Hospital das Clinicas, Sao Paulo
GCA_002005995	SAMN06330392	2013	Brazil	Hospital das Clinicas, Sao Paulo
GCA_002006005	SAMN06330393	2013	Brazil	Hospital das Clinicas, Sao Paulo
GCA_002006055	SAMN06330389	2008	Brazil	Hospital das Clinicas, Sao Paulo
GCA_002007625	SAMN06186500	2014	South Korea	-
GCA_002009635	SAMN06327204	2011	Russia	Saint-Petersburg
GCA_002024245	SAMN06463381	2014	South Korea	-
GCA_002025065	SAMN06472829	2014	Korea	republic of
GCA_002027505	SAMN06555613	2006	Brazil	Hospital das Clinicas, Sao Paulo
GCA_002027515	SAMN06555614	2006	Brazil	Hospital das Clinicas, Sao Paulo
GCA_002115405	SAMN06678230	2011	missing	-
GCA_002119055	SAMN06850204	2015	USA	Pennsylvania
GCA_002119065	SAMN06850205	2015	USA	Pennsylvania
GCA_002158215	SAMN05413856	2007	USA	Utah
GCA_002158245	SAMN05413858	2006	USA	Utah
GCA_002158275	SAMN05413846	2012	USA	Utah
GCA_002158285	SAMN05413847	2013	USA	Utah
GCA_002158295	SAMN05413849	2013	USA	Utah
GCA_002158325	SAMN05413850	2013	USA	Utah
GCA_002158355	SAMN05413853	2007	USA	Utah
GCA_002158365	SAMN05413854	2014	USA	Utah
GCA_002158375	SAMN05413852	2014	USA	Utah
GCA_002158385	SAMN05413851	2014	USA	Utah
GCA_002158435	SAMN05413855	2014	USA	Utah
GCA_002158445	SAMN05413857	2014	USA	Utah
GCA_002260625	SAMN07274325	2016	USA	Pittsburgh
GCA_002260765	SAMN07274322	2014	USA	Pittsburgh
GCA_002260775	SAMN07274321	2014	USA	Pittsburgh
GCA_002260815	SAMN07274323	2015	USA	Pittsburgh
GCA_002260825	SAMN07274324	2016	USA	Pittsburgh
GCA_002263115	SAMN07326775	2008	Norway	-
GCA_002263125	SAMN07326773	2015	France	-
GCA_002263195	SAMN07326774	2012	Norway	-
GCA_002263205	SAMN07326772	2015	France	-
GCA_002334625	SAMN07638053	2008	Norway	-
GCA_002416685	SAMN06106844	2013	South Africa	Pretoria
GCA_002442275	SAMN06111317	2012	Netherlands	-
GCA_002442315	SAMN06111319	2012	Germany	-
GCA_002442475	SAMN06111314	2012	Netherlands	-
GCA_002442955	SAMN06006823	2002	Netherlands	University Medical Centre Utrecht, Utrecht
GCA_002557625	SAMN07312418	2015	USA	DC
GCA_002562805	SAMN07725781	2012	Russia	St.Petersburg
GCA_002562815	SAMN07725779	2016	Russia	St.Petersburg
GCA_002562855	SAMN07725776	2013	Russia	St.Petersburg
GCA_002562865	SAMN07725775	2010	Russia	St.Petersburg
GCA_002562875	SAMN07725778	2013	Russia	St.Petersburg
GCA_002630965	SAMN07725780	2015	Russia	St.Petersburg
GCA_002630975	SAMN07725774	2012	Russia	St.Petersburg
GCA_002630985	SAMN07725773	2012	Russia	St.Petersburg
GCA_002631165	SAMN07725777	2014	Russia	St.Petersburg
GCA_002631225	SAMN07728626	2016	Russia	Kazan
GCA_002631245	SAMN07728627	2016	Russia	Kazan
GCA_002631285	SAMN07728628	2016	Russia	Kazan
GCA_002631295	SAMN07728624	2016	Russia	Kazan
GCA_002631325	SAMN07728629	2016	Russia	Kazan
GCA_002631335	SAMN07728625	2016	Russia	Kazan
GCA_002631505	SAMN06111312	2012	Netherlands	-
GCA_002631535	SAMN06111315	2012	Netherlands	-
GCA_002631625	SAMN06111313	2012	Netherlands	-
GCA_002631645	SAMN06111318	2012	Germany	-
GCA_002631655	SAMN06111316	2012	Netherlands	-
GCA_002631665	SAMN06111320	2012	Germany	-
GCA_002631705	SAMN06111321	2012	Germany	-
GCA_002631725	SAMN07728623	2016	Russia	Kazan
GCA_002761255	SAMN05933399	2013	USA	NY
GCA_002761275	SAMN05933400	2013	USA	NY
GCA_002761555	SAMN07198401	2016	France	Montbrison
GCA_002777275	SAMN05933398	2013	USA	NY
GCA_002848625	SAMN07679728	2015	USA	New York, NY
GCA_002848645	SAMN07679729	2015	USA	New York, NY
GCA_002848665	SAMN07679731	2015	USA	New York, NY
GCA_002848685	SAMN07679730	2015	USA	New York, NY
GCA_002848705	SAMN07679734	2015	USA	New York, NY
GCA_002848725	SAMN07679733	2015	USA	New York, NY
GCA_002848745	SAMN07679732	2015	USA	New York, NY
GCA_002858965	SAMN08196785	2017	United Kingdom	-
GCA_002858985	SAMN08196784	2017	United Kingdom	-
GCA_002859005	SAMN08196782	2017	United Kingdom	-
GCA_002859025	SAMN08196781	2017	United Kingdom	-
GCA_002859045	SAMN08196783	2017	United Kingdom	-
GCA_002891175	SAMN06173344	2015	USA	DC
GCA_002891275	SAMN06173339	2015	USA	DC
GCA_002894545	SAMN05447636	2009	Saudi Arabia	Riyadh
GCA_002894565	SAMN05447657	2009	Saudi Arabia	Riyadh
GCA_002909305	SAMN08057240	2010	France	Clichy
GCA_002973675	SAMN08093651	2016	France	Chambery
GCA_002973685	SAMN08093647	2014	France	Tours
GCA_002973715	SAMN08093648	2015	France	Narbonne
GCA_002973795	SAMN08149828	2013	France	Creteil
GCA_002983785	SAMN06173336	2014	USA	DC
GCA_002997315	SAMN08149825	2013	France	Caen
GCA_002997345	SAMN08149822	2013	France	Creteil
GCA_003020685	SAMN08628413	2015	Australia	-
GCA_003020705	SAMN08628411	2015	Australia	-
GCA_003020725	SAMN08628410	2015	Australia	-
GCA_003020745	SAMN08628409	2015	Australia	-
GCA_003020765	SAMN08628412	2015	Australia	-
GCA_003071425	SAMN06621458	2014	Denmark	-
GCA_003071445	SAMN06621457	2014	Denmark	-
GCA_003202445	SAMN05441353	2009	Saudi Arabia	Riyadh
GCA_003202475	SAMN06075434	2013	Italy	Sassari
GCA_003240455	SAMN09225716	2012	Russia	Chelyabinsk, Ural region
GCA_003240465	SAMN09225768	2012	Russia	Chelyabinsk, Ural region
GCA_003242935	SAMN09273503	2007	Brazil	Hospital das Clinicas, Sao Paulo
GCA_003242945	SAMN09273507	2014	Brazil	Hospital das Clinicas, Sao Paulo
GCA_003244335	SAMN09273504	2013	Brazil	Hospital das Clinicas, Sao Paulo
GCA_003268195	SAMN09466874	2014	Netherlands	Groningen
GCA_003268205	SAMN09466875	2014	Netherlands	Groningen
GCA_003268235	SAMN09466876	2014	Netherlands	Groningen
GCA_003268245	SAMN09466873	2014	Netherlands	Groningen
GCA_003284785	SAMN09469426	2015	Russia	Archangelsk
GCA_003284815	SAMN09469344	2015	Russia	Archangelsk
GCA_003284825	SAMN09469345	2015	Russia	Archangelsk
GCA_003312405	SAMN09273505	2013	Brazil	Hospital das Clinicas, Sao Paulo
GCA_003323335	SAMN05413859	2014	USA	Utah
GCA_003323345	SAMN05413892	2013	USA	Utah
GCA_003323375	SAMN05413889	2013	USA	Utah
GCA_003323385	SAMN05413884	2014	USA	Utah
GCA_003323415	SAMN05413895	2013	USA	Utah
GCA_003323435	SAMN05413894	2008	USA	Utah
GCA_003323455	SAMN05413896	2009	USA	Utah
GCA_003323465	SAMN05413909	2014	USA	Utah
GCA_003323475	SAMN05413885	2014	USA	Utah
GCA_003323515	SAMN05413900	2009	USA	Utah
GCA_003323535	SAMN05413870	2009	USA	Utah
GCA_003323545	SAMN05413876	2009	USA	Utah
GCA_003323565	SAMN05413869	2009	USA	Utah
GCA_003323575	SAMN05413874	2008	USA	Utah
GCA_003323595	SAMN05413886	2014	USA	Utah
GCA_003323615	SAMN05413897	2014	USA	Utah
GCA_003323655	SAMN05413873	2009	USA	Utah
GCA_003323665	SAMN05413872	2009	USA	Utah
GCA_003323695	SAMN05413878	2009	USA	Utah
GCA_003332845	SAMN09475465	2005	Brazil	Rio de Janeiro
GCA_003333365	SAMN05413860	2014	USA	Utah
GCA_003335695	SAMN05413861	2011	USA	Utah
GCA_003335715	SAMN05413865	2010	USA	Utah
GCA_003335725	SAMN05413867	2011	USA	Utah
GCA_003335735	SAMN05413868	2007	USA	Utah
GCA_003335785	SAMN05413890	2013	USA	Utah
GCA_003335795	SAMN05413898	2013	USA	Utah
GCA_003335825	SAMN05413899	2009	USA	Utah
GCA_003335835	SAMN05413902	2009	USA	Utah
GCA_003335855	SAMN05413907	2012	USA	Utah
GCA_003335865	SAMN05413863	2011	USA	Utah
GCA_003335905	SAMN05413903	2012	USA	Utah
GCA_003350625	SAMN05413862	2011	USA	Utah
GCA_003350635	SAMN05413871	2009	USA	Utah
GCA_003350665	SAMN05413866	2012	USA	Utah
GCA_003350675	SAMN05413864	2006	USA	Utah
GCA_003350705	SAMN05413875	2007	USA	Utah
GCA_003350715	SAMN05413877	2013	USA	Utah
GCA_003350725	SAMN05413879	2008	USA	Utah
GCA_003350765	SAMN05413880	2012	USA	Utah
GCA_003350785	SAMN05413881	2012	USA	Utah
GCA_003350805	SAMN05413882	2012	USA	Utah
GCA_003350815	SAMN05413883	2008	USA	Utah
GCA_003350845	SAMN05413887	2014	USA	Utah
GCA_003350865	SAMN05413888	2013	USA	Utah
GCA_003350885	SAMN05413906	2012	USA	Utah
GCA_003350905	SAMN05413908	2014	USA	Utah
GCA_003408975	SAMN09836114	2016	Norway	North
GCA_003408985	SAMN09836111	2015	Norway	North
GCA_003408995	SAMN09836112	2017	Norway	North
GCA_003409035	SAMN09836113	2015	Norway	North
GCA_003697805	SAMN10142019	2009	Brazil	Parana, Londrina
GCA_003719355	SAMN10344756	2015	China	Sichuan
GCA_003719365	SAMN10344758	2015	China	Sichuan
GCA_003933355	SAMN07985444	2017	South Africa	Ozwatini
GCA_003933425	SAMN07985443	2017	South Africa	Ozwatini
GCA_003933435	SAMN07985446	2017	South Africa	Ozwatini
GCA_003947145	SAMN10259932	2015	China	Sichuan
GCA_003957785	SAMN10273305	2016	Australia	Brisbane
GCA_004102995	SAMN10424980	2014	China	-
GCA_004103015	SAMN10424981	2015	China	-
GCA_004103165	SAMN10424982	2017	China	-
GCA_004151675	SAMN10824000	2014	Pakistan	Islamabad
GCA_004151685	SAMN10824001	2014	Pakistan	Islamabad
GCA_004151695	SAMN10824006	2014	Pakistan	Islamabad
GCA_004151705	SAMN10824004	2014	Pakistan	Islamabad
GCA_004151895	SAMN10823987	2018	USA	St. Louis, MO
GCA_004151965	SAMN10823985	2018	USA	St. Louis, MO
GCA_004151975	SAMN10823984	2018	USA	St. Louis, MO
GCA_004151985	SAMN10823983	2018	USA	St. Louis, MO
GCA_004151995	SAMN10823982	2018	USA	St. Louis, MO
GCA_004152005	SAMN10823981	2018	USA	St. Louis, MO
GCA_004152065	SAMN10823978	2018	USA	St. Louis, MO
GCA_004152075	SAMN10823979	2018	USA	St. Louis, MO
GCA_004152085	SAMN10823976	2018	USA	St. Louis, MO
GCA_004152105	SAMN10823975	2018	USA	St. Louis, MO
GCA_004152135	SAMN10823973	2018	USA	St. Louis, MO
GCA_004152165	SAMN10823972	2018	USA	St. Louis, MO
GCA_004152175	SAMN10823969	2018	USA	St. Louis, MO
GCA_004152185	SAMN10823968	2018	USA	St. Louis, MO
GCA_004152205	SAMN10823966	2018	USA	St. Louis, MO
GCA_004152225	SAMN10823965	2018	USA	St. Louis, MO
GCA_004152265	SAMN10823962	2018	USA	St. Louis, MO
GCA_004152275	SAMN10823964	2018	USA	St. Louis, MO
GCA_004152285	SAMN10823959	2018	USA	St. Louis, MO
GCA_004152305	SAMN10823960	2018	USA	St. Louis, MO
GCA_004152325	SAMN10824005	2014	Pakistan	Islamabad
GCA_004152365	SAMN10823999	2014	Pakistan	Islamabad
GCA_004152375	SAMN10824002	2014	Pakistan	Islamabad
GCA_004152405	SAMN10823986	2018	USA	St. Louis, MO
GCA_004152465	SAMN10823980	2018	USA	St. Louis, MO
GCA_004152475	SAMN10823977	2018	USA	St. Louis, MO
GCA_004152485	SAMN10823974	2018	USA	St. Louis, MO
GCA_004152505	SAMN10823970	2018	USA	St. Louis, MO
GCA_004152515	SAMN10823971	2018	USA	St. Louis, MO
GCA_004152565	SAMN10823967	2018	USA	St. Louis, MO
GCA_004152575	SAMN10823963	2018	USA	St. Louis, MO
GCA_004152585	SAMN10823961	2018	USA	St. Louis, MO
GCA_004152605	SAMN10823958	2018	USA	St. Louis, MO
GCA_004299865	SAMN10869120	2018	USA	Little Rock, AR
GCA_004299875	SAMN10869095	2018	USA	Little Rock, AR
GCA_004299885	SAMN10869112	2018	USA	Little Rock, AR
GCA_004299905	SAMN10869113	2018	USA	Little Rock, AR
GCA_004299925	SAMN10869117	2018	USA	Little Rock, AR
GCA_004299965	SAMN10869100	2018	USA	Little Rock, AR
GCA_004299975	SAMN10869101	2018	USA	Little Rock, AR
GCA_004299995	SAMN10869107	2018	USA	Little Rock, AR
GCA_004300005	SAMN10869103	2018	USA	Little Rock, AR
GCA_004300025	SAMN10869118	2018	USA	Little Rock, AR
GCA_004300065	SAMN10869106	2018	USA	Little Rock, AR
GCA_004300075	SAMN10869083	2018	USA	Little Rock, AR
GCA_004300105	SAMN10869119	2018	USA	Little Rock, AR
GCA_004300115	SAMN10869110	2018	USA	Little Rock, AR
GCA_004300125	SAMN10869085	2018	USA	Little Rock, AR
GCA_004300165	SAMN10869102	2018	USA	Little Rock, AR
GCA_004300175	SAMN10869082	2018	USA	Little Rock, AR
GCA_004300185	SAMN10869104	2018	USA	Little Rock, AR
GCA_004300195	SAMN10869097	2018	USA	Little Rock, AR
GCA_004300245	SAMN10869092	2018	USA	Little Rock, AR
GCA_004300265	SAMN10869091	2018	USA	Little Rock, AR
GCA_004300275	SAMN10869090	2018	USA	Little Rock, AR
GCA_004300285	SAMN10869088	2018	USA	Little Rock, AR
GCA_004300315	SAMN10869089	2018	USA	Little Rock, AR
GCA_004300345	SAMN10869116	2018	USA	Little Rock, AR
GCA_004300355	SAMN10869096	2018	USA	Little Rock, AR
GCA_004300375	SAMN10869093	2018	USA	Little Rock, AR
GCA_004300395	SAMN10869098	2018	USA	Little Rock, AR
GCA_004300425	SAMN10869099	2018	USA	Little Rock, AR
GCA_004300435	SAMN10869105	2018	USA	Little Rock, AR
GCA_004300445	SAMN10869114	2018	USA	Little Rock, AR
GCA_004300465	SAMN10869084	2018	USA	Little Rock, AR
GCA_004300505	SAMN10869111	2018	USA	Little Rock, AR
GCA_004300525	SAMN10869108	2018	USA	Little Rock, AR
GCA_004300535	SAMN10869109	2018	USA	Little Rock, AR
GCA_004300545	SAMN10869094	2018	USA	Little Rock, AR
GCA_004300555	SAMN10869086	2018	USA	Little Rock, AR
GCA_004300605	SAMN10869087	2018	USA	Little Rock, AR
GCA_004300625	SAMN10869115	2018	USA	Little Rock, AR
GCA_004300635	SAMN10869080	2018	USA	Little Rock, AR
GCA_004300645	SAMN10869076	2018	USA	Little Rock, AR
GCA_004300655	SAMN10869078	2018	USA	Little Rock, AR
GCA_004300705	SAMN10869075	2018	USA	Little Rock, AR
GCA_004300715	SAMN10869079	2018	USA	Little Rock, AR
GCA_004300725	SAMN10869074	2018	USA	Little Rock, AR
GCA_004300755	SAMN10869073	2018	USA	Little Rock, AR
GCA_004300775	SAMN10869081	2018	USA	Little Rock, AR
GCA_004300805	SAMN10869077	2018	USA	Little Rock, AR
GCA_004302885	SAMN10935273	2013	Denmark	Copenhagen
GCA_004368135	SAMN08057243	2013	France	Boulogne-Billancourt
GCA_005166365	SAMN10697318	2012	Egypt	Cairo
GCA_005234215	SAMN09435334	2009	New Zealand	-
GCA_005234225	SAMN09435329	2009	New Zealand	-
GCA_005234235	SAMN09435335	2009	New Zealand	-
GCA_005234245	SAMN09435332	2009	New Zealand	-
GCA_005234295	SAMN09435322	2008	New Zealand	-
GCA_005234315	SAMN09435319	2008	New Zealand	-
GCA_005234325	SAMN09435314	2008	New Zealand	-
GCA_005234345	SAMN09435313	2008	New Zealand	-
GCA_005234365	SAMN09435312	2008	New Zealand	-
GCA_005234395	SAMN09435311	2008	New Zealand	-
GCA_005234405	SAMN09435308	2008	New Zealand	-
GCA_005234425	SAMN09435307	2008	New Zealand	-
GCA_005234435	SAMN09435301	2008	New Zealand	-
GCA_005234485	SAMN09435297	2008	New Zealand	-
GCA_005234495	SAMN09435285	2007	New Zealand	-
GCA_005234505	SAMN09435290	2007	New Zealand	-
GCA_005234515	SAMN09435283	2007	New Zealand	-
GCA_005234565	SAMN09435279	2004	New Zealand	-
GCA_005234835	SAMN09435336	2009	New Zealand	-
GCA_005234855	SAMN09435333	2009	New Zealand	-
GCA_005234875	SAMN09435331	2009	New Zealand	-
GCA_005234895	SAMN09435330	2009	New Zealand	-
GCA_005234905	SAMN09435328	2008	New Zealand	-
GCA_005234955	SAMN09435327	2008	New Zealand	-
GCA_005234965	SAMN09435325	2008	New Zealand	-
GCA_005234975	SAMN09435326	2008	New Zealand	-
GCA_005234985	SAMN09435324	2008	New Zealand	-
GCA_005235015	SAMN09435323	2008	New Zealand	-
GCA_005235045	SAMN09435321	2008	New Zealand	-
GCA_005235075	SAMN09435320	2008	New Zealand	-
GCA_005235115	SAMN09435318	2008	New Zealand	-
GCA_005235275	SAMN09435317	2008	New Zealand	-
GCA_005235285	SAMN09435316	2008	New Zealand	-
GCA_005235295	SAMN09435315	2008	New Zealand	-
GCA_005235305	SAMN09435310	2008	New Zealand	-
GCA_005235345	SAMN09435306	2008	New Zealand	-
GCA_005235375	SAMN09435305	2008	New Zealand	-
GCA_005235385	SAMN09435303	2008	New Zealand	-
GCA_005235395	SAMN09435304	2008	New Zealand	-
GCA_005235445	SAMN09435302	2008	New Zealand	-
GCA_005235465	SAMN09435300	2008	New Zealand	-
GCA_005235475	SAMN09435299	2008	New Zealand	-
GCA_005235495	SAMN09435296	2007	New Zealand	-
GCA_005235535	SAMN09435295	2007	New Zealand	-
GCA_005235565	SAMN09435294	2007	New Zealand	-
GCA_005235575	SAMN09435293	2007	New Zealand	-
GCA_005235585	SAMN09435292	2007	New Zealand	-
GCA_005235635	SAMN09435288	2007	New Zealand	-
GCA_005235645	SAMN09435287	2007	New Zealand	-
GCA_005235655	SAMN09435286	2007	New Zealand	-
GCA_005235665	SAMN09435284	2007	New Zealand	-
GCA_005235685	SAMN09435282	2007	New Zealand	-
GCA_005235725	SAMN09435289	2007	New Zealand	-
GCA_005235735	SAMN09435281	2005	New Zealand	-
GCA_005235745	SAMN09435280	2005	New Zealand	-
GCA_005235965	SAMN09435266	2001	New Zealand	-
GCA_005281885	SAMN09435298	2008	New Zealand	-
GCA_005287905	SAMN09435291	2007	New Zealand	-
GCA_005451945	SAMN10654119	2018	China	Shenzhen
GCA_005517315	SAMN11490474	2019	India	-
GCA_005844995	SAMN10863284	2017	USA	-
GCA_006007925	SAMN11890391	2018	China	Hangzhou
GCA_006337045	SAMN11952093	2019	South Korea	-
GCA_006337145	SAMN11960005	2019	South Korea	-
GCA_006351785	SAMN11974796	2019	South Korea	-
GCA_006375645	SAMN11980309	2016	Portugal	Porto
GCA_006375785	SAMN11980299	2014	Tunisia	Gafsa
GCA_006375795	SAMN11980298	2014	Tunisia	Gafsa
GCA_006375855	SAMN11980297	2016	Tunisia	Tunis
GCA_006375865	SAMN11980296	2014	Portugal	Porto
GCA_006375895	SAMN11980294	2011	Portugal	Porto
GCA_006375915	SAMN11980295	2013	Portugal	Porto
GCA_006375925	SAMN11980293	2012	Portugal	Porto
GCA_006375945	SAMN11980292	2012	Portugal	Porto
GCA_006375975	SAMN11980291	2007	Portugal	Covilha
GCA_006376005	SAMN11980289	2002	Portugal	Porto
GCA_006376055	SAMN11980287	2006	Portugal	Viseu
GCA_006376075	SAMN11980285	2006	Spain	Madrid
GCA_006376095	SAMN11980283	2001	Portugal	Porto
GCA_006376105	SAMN11980286	2001	Spain	Madrid
GCA_006376115	SAMN11980282	2001	Portugal	Porto
GCA_006575625	SAMN12141647	2015	USA	Houston
GCA_007625025	SAMN11523828	2016	Russia	Orenburg
GCA_008123945	SAMN09532480	2016	Netherlands	Maastricht
GCA_008131145	SAMN05461950	2006	Peru	Lima
GCA_008131155	SAMN05461951	2007	Ecuador	Quito
GCA_008131195	SAMN05461952	2007	Venezuela	Caracas
GCA_008131205	SAMN05461953	2008	Colombia	Cali
GCA_008131275	SAMN05461956	2009	Colombia	Cali
GCA_008131285	SAMN05461955	2009	Colombia	Popayan
GCA_008131295	SAMN05461954	2008	Colombia	Bogota
GCA_008131305	SAMN05461957	2009	Colombia	Bogota
GCA_008131355	SAMN05461959	2010	Colombia	Popayan
GCA_008131365	SAMN05461960	2010	Colombia	Medellin
GCA_008131375	SAMN05461958	2010	Colombia	Cali
GCA_008131385	SAMN05461961	2010	Colombia	Bogota
GCA_008131435	SAMN05461962	2011	Colombia	Bogota
GCA_008131445	SAMN05461963	2011	Colombia	Bogota
GCA_008131455	SAMN05461964	2011	Colombia	Bogota
GCA_008131485	SAMN05461965	2011	Colombia	Bogota
GCA_008131515	SAMN05461966	2012	Colombia	Bogota
GCA_008131525	SAMN05461968	2012	Colombia	Bogota
GCA_008131535	SAMN05461967	2012	Colombia	Bogota
GCA_008131565	SAMN05461969	2013	Colombia	Bogota
GCA_008131595	SAMN05461970	2013	Colombia	Bogota
GCA_008131615	SAMN05461971	2013	Colombia	Bogota
GCA_008131625	SAMN05461972	2012	Mexico	Guadalajara
GCA_008131645	SAMN05461973	2012	Mexico	Guadalajara
GCA_008131675	SAMN05461974	2014	Colombia	Pasto
GCA_008131685	SAMN05461975	2014	Colombia	Pasto
GCA_008131705	SAMN05461976	2001	Colombia	Bogota
GCA_008131725	SAMN05461977	2001	Colombia	Bogota
GCA_008131755	SAMN05461978	2005	Colombia	Bogota
GCA_008728455	SAMN12818007	2017	Denmark	Copenhagen
GCA_008728475	SAMN12818041	2018	Denmark	Copenhagen
GCA_008868365	SAMN12822029	2019	not applicable	-
GCA_008921725	SAMN10414370	2012	Brazil	-
GCA_008921735	SAMN04977977	2012	Brazil	-
GCA_008921805	SAMN09209988	2012	Brazil	Sao Jose do Rio Preto
GCA_008921825	SAMN04856681	2012	Brazil	-
GCA_008921835	SAMN04856160	2012	Brazil	Sao Jose do Rio Preto
GCA_008921845	SAMN04856698	2012	Brazil	-
GCA_008921855	SAMN09309281	2012	Brazil	Sao Jose do Rio Preto
GCA_008921905	SAMN09209957	2012	Brazil	-
GCA_008921925	SAMN09209953	2012	Brazil	-
GCA_008921935	SAMN09209955	2012	Brazil	-
GCA_008921945	SAMN09209954	2012	Brazil	-
GCA_008921955	SAMN09209956	2012	Brazil	-
GCA_008922005	SAMN09210003	2012	Brazil	Sao Jose do Rio Preto
GCA_008922055	SAMN09210002	2012	Brazil	Sao Jose do Rio Preto
GCA_009078405	SAMN10252953	2012	Brazil	Sao Jose do Rio Preto
GCA_009078415	SAMN10252954	2012	Brazil	Sao Jose do Rio Preto
GCA_009697285	SAMN13283502	2017	Canada	-
GCA_009707505	SAMN13155882	2001	Portugal	Porto
GCA_009707525	SAMN13155884	2015	Portugal	Matosinhos
GCA_009733985	SAMN10867609	2017	China	Hangzhou
GCA_009769915	SAMN13441541	2017	Australia	Tasmania
GCA_009769925	SAMN13441529	2017	Australia	Tasmania
GCA_009769935	SAMN13441528	2017	Australia	Tasmania
GCA_009769945	SAMN13441523	2017	Australia	Tasmania
GCA_009769955	SAMN13441545	2016	Australia	Tasmania
GCA_009769985	SAMN13441522	2017	Australia	Tasmania
GCA_009770055	SAMN13441521	2017	Australia	Tasmania
GCA_009770065	SAMN13441515	2017	Australia	Tasmania
GCA_009770075	SAMN13441514	2017	Australia	Tasmania
GCA_009770085	SAMN13441513	2017	Australia	Tasmania
GCA_009770105	SAMN13441507	2017	Australia	Tasmania
GCA_009770145	SAMN13441506	2017	Australia	Tasmania
GCA_009770155	SAMN13441502	2017	Australia	Tasmania
GCA_009770175	SAMN13441500	2017	Australia	Tasmania
GCA_009770215	SAMN13441483	2017	Australia	Tasmania
GCA_009770225	SAMN13441465	2016	Australia	Tasmania
GCA_009770265	SAMN13441460	2016	Australia	Tasmania
GCA_009770305	SAMN13441456	2016	Australia	Tasmania
GCA_009770315	SAMN13441453	2016	Australia	Tasmania
GCA_009770325	SAMN13441451	2016	Australia	Tasmania
GCA_009770365	SAMN13441434	2016	Australia	Tasmania
GCA_009770395	SAMN13441433	2016	Australia	Tasmania
GCA_009770415	SAMN13441430	2016	Australia	Tasmania
GCA_009770435	SAMN13441417	2016	Australia	Tasmania
GCA_009770455	SAMN13441419	2016	Australia	Tasmania
GCA_009770485	SAMN13441416	2016	Australia	Tasmania
GCA_009770505	SAMN13441413	2016	Australia	Tasmania
GCA_009770515	SAMN13441411	2016	Australia	Tasmania
GCA_009770535	SAMN13441407	2016	Australia	Tasmania
GCA_009770555	SAMN13441405	2016	Australia	Tasmania
GCA_009770565	SAMN13441409	2016	Australia	Tasmania
GCA_009770605	SAMN13441395	2016	Australia	Tasmania
GCA_009770615	SAMN13441404	2016	Australia	Tasmania
GCA_009770645	SAMN13441403	2016	Australia	Tasmania
GCA_009770655	SAMN13441399	2016	Australia	Tasmania
GCA_009770705	SAMN13441394	2016	Australia	Tasmania
GCA_009770725	SAMN13441367	2016	Australia	Tasmania
GCA_009770735	SAMN13441377	2016	Australia	Tasmania
GCA_009770745	SAMN13441388	2016	Australia	Tasmania
GCA_009770755	SAMN13441378	2016	Australia	Tasmania
GCA_009770805	SAMN13441348	2016	Australia	Tasmania
GCA_009770825	SAMN13441302	2016	Australia	Tasmania
GCA_009770845	SAMN13441308	2016	Australia	Tasmania
GCA_009770865	SAMN13441303	2016	Australia	Tasmania
GCA_009770875	SAMN13441305	2016	Australia	Tasmania
GCA_009770885	SAMN13441299	2016	Australia	Tasmania
GCA_009770905	SAMN13441298	2016	Australia	Tasmania
GCA_009770945	SAMN13441295	2016	Australia	Tasmania
GCA_009770965	SAMN13441241	2014	Australia	Tasmania
GCA_009832485	SAMN11417961	2017	USA	PA
GCA_009938075	SAMN11269520	2017	China	Hangzhou
GCA_010119315	SAMN12611458	2018	USA	Chicago
GCA_010119375	SAMN12611362	2018	USA	Chicago
GCA_010120755	SAMN10867605	2017	China	Hangzhou
GCA_011316145	SAMN06246723	2006	Venezuela	-
GCA_011316195	SAMN06246724	2006	Venezuela	-
GCA_011316265	SAMN06246727	2011	Colombia	Bogota
GCA_011386845	SAMN06246722	2005	Colombia	Bogota
GCA_011386855	SAMN06246726	2001	Colombia	Bogota
GCA_011386865	SAMN06246725	2001	Colombia	Bogota
GCA_012062555	SAMN10867611	2016	China	Hangzhou
GCA_012932955	SAMN14675397	2019	India	Vellore
GCA_012933045	SAMN14675392	2018	India	Vellore
GCA_012933065	SAMN14675391	2018	India	Vellore
GCA_012933105	SAMN14675396	2019	India	Vellore
GCA_012933145	SAMN14675390	2018	India	Vellore
GCA_012933185	SAMN14675389	2019	India	Vellore
GCA_012933205	SAMN14675387	2019	India	Vellore
GCA_012933275	SAMN14675382	2019	India	Vellore
GCA_012952285	SAMN14265997	2017	USA	Pennsylvania, Pittsburgh
GCA_013266315	SAMN14000114	2014	Canada	Alberta
GCA_013266375	SAMN14000103	2014	Canada	Alberta
GCA_013266405	SAMN14000157	2014	Canada	Alberta
GCA_013266455	SAMN14000086	2015	Canada	Alberta
GCA_013266495	SAMN14000099	2015	Canada	Alberta
GCA_013323195	SAMN14000214	2014	Canada	Alberta
GCA_013323205	SAMN14000213	2014	Canada	Alberta
GCA_013323225	SAMN14000212	2014	Canada	Alberta
GCA_013323275	SAMN14000211	2014	Canada	Alberta
GCA_013323295	SAMN14000209	2014	Canada	Alberta
GCA_013323315	SAMN14000208	2014	Canada	Alberta
GCA_013323325	SAMN14000206	2014	Canada	Alberta
GCA_013323345	SAMN14000207	2014	Canada	Alberta
GCA_013323375	SAMN14000205	2014	Canada	Alberta
GCA_013323395	SAMN14000204	2014	Canada	Alberta
GCA_013323405	SAMN14000201	2014	Canada	Alberta
GCA_013323435	SAMN14000203	2014	Canada	Alberta
GCA_013323445	SAMN14000200	2014	Canada	Alberta
GCA_013323455	SAMN14000202	2014	Canada	Alberta
GCA_013323495	SAMN14000199	2014	Canada	Alberta
GCA_013323515	SAMN14000196	2014	Canada	Alberta
GCA_013323525	SAMN14000198	2014	Canada	Alberta
GCA_013323545	SAMN14000197	2014	Canada	Alberta
GCA_013323565	SAMN14000195	2014	Canada	Alberta
GCA_013323595	SAMN14000194	2014	Canada	Alberta
GCA_013323615	SAMN14000193	2014	Canada	Alberta
GCA_013323635	SAMN14000192	2014	Canada	Alberta
GCA_013323645	SAMN14000191	2014	Canada	Alberta
GCA_013323675	SAMN14000190	2014	Canada	Alberta
GCA_013323715	SAMN14000188	2014	Canada	Alberta
GCA_013323735	SAMN14000187	2014	Canada	Alberta
GCA_013323755	SAMN14000186	2014	Canada	Alberta
GCA_013323765	SAMN14000184	2014	Canada	Alberta
GCA_013323775	SAMN14000183	2014	Canada	Alberta
GCA_013323815	SAMN14000185	2014	Canada	Alberta
GCA_013323835	SAMN14000180	2014	Canada	Alberta
GCA_013323845	SAMN14000182	2014	Canada	Alberta
GCA_013323855	SAMN14000181	2014	Canada	Alberta
GCA_013323865	SAMN14000179	2014	Canada	Alberta
GCA_013323915	SAMN14000178	2014	Canada	Alberta
GCA_013323935	SAMN14000175	2014	Canada	Alberta
GCA_013323945	SAMN14000174	2014	Canada	Alberta
GCA_013323965	SAMN14000177	2014	Canada	Alberta
GCA_013323975	SAMN14000176	2014	Canada	Alberta
GCA_013324015	SAMN14000173	2014	Canada	Alberta
GCA_013324035	SAMN14000171	2014	Canada	Alberta
GCA_013324045	SAMN14000172	2014	Canada	Alberta
GCA_013324055	SAMN14000169	2014	Canada	Alberta
GCA_013324065	SAMN14000170	2014	Canada	Alberta
GCA_013324115	SAMN14000168	2014	Canada	Alberta
GCA_013324135	SAMN14000165	2014	Canada	Alberta
GCA_013324145	SAMN14000167	2014	Canada	Alberta
GCA_013324155	SAMN14000166	2014	Canada	Alberta
GCA_013324175	SAMN14000164	2014	Canada	Alberta
GCA_013324215	SAMN14000163	2014	Canada	Alberta
GCA_013324225	SAMN14000162	2014	Canada	Alberta
GCA_013324235	SAMN14000161	2014	Canada	Alberta
GCA_013324245	SAMN14000160	2014	Canada	Alberta
GCA_013324255	SAMN14000159	2014	Canada	Alberta
GCA_013324315	SAMN14000156	2014	Canada	Alberta
GCA_013324325	SAMN14000152	2014	Canada	Alberta
GCA_013324335	SAMN14000158	2014	Canada	Alberta
GCA_013324345	SAMN14000153	2014	Canada	Alberta
GCA_013324355	SAMN14000155	2014	Canada	Alberta
GCA_013324415	SAMN14000148	2014	Canada	Alberta
GCA_013324425	SAMN14000151	2014	Canada	Alberta
GCA_013324475	SAMN14000149	2014	Canada	Alberta
GCA_013324515	SAMN14000146	2014	Canada	Alberta
GCA_013324525	SAMN14000143	2014	Canada	Alberta
GCA_013324535	SAMN14000145	2014	Canada	Alberta
GCA_013324545	SAMN14000144	2014	Canada	Alberta
GCA_013324575	SAMN14000142	2014	Canada	Alberta
GCA_013324635	SAMN14000139	2014	Canada	Alberta
GCA_013324645	SAMN14000137	2014	Canada	Alberta
GCA_013324655	SAMN14000138	2014	Canada	Alberta
GCA_013324665	SAMN14000140	2014	Canada	Alberta
GCA_013324715	SAMN14000136	2014	Canada	Alberta
GCA_013324735	SAMN14000133	2014	Canada	Alberta
GCA_013324745	SAMN14000134	2014	Canada	Alberta
GCA_013324755	SAMN14000135	2014	Canada	Alberta
GCA_013324765	SAMN14000132	2014	Canada	Alberta
GCA_013324805	SAMN14000131	2014	Canada	Alberta
GCA_013324835	SAMN14000127	2014	Canada	Alberta
GCA_013324845	SAMN14000128	2014	Canada	Alberta
GCA_013324855	SAMN14000130	2014	Canada	Alberta
GCA_013324865	SAMN14000129	2014	Canada	Alberta
GCA_013324905	SAMN14000126	2014	Canada	Alberta
GCA_013324935	SAMN14000124	2014	Canada	Alberta
GCA_013324945	SAMN14000125	2014	Canada	Alberta
GCA_013324955	SAMN14000120	2014	Canada	Alberta
GCA_013324995	SAMN14000121	2014	Canada	Alberta
GCA_013325005	SAMN14000123	2014	Canada	Alberta
GCA_013325035	SAMN14000119	2014	Canada	Alberta
GCA_013325055	SAMN14000117	2014	Canada	Alberta
GCA_013325065	SAMN14000118	2014	Canada	Alberta
GCA_013325115	SAMN14000115	2014	Canada	Alberta
GCA_013325155	SAMN14000112	2014	Canada	Alberta
GCA_013325175	SAMN14000111	2014	Canada	Alberta
GCA_013325185	SAMN14000110	2014	Canada	Alberta
GCA_013325215	SAMN14000108	2014	Canada	Alberta
GCA_013325225	SAMN14000109	2014	Canada	Alberta
GCA_013325255	SAMN14000107	2014	Canada	Alberta
GCA_013325275	SAMN14000106	2014	Canada	Alberta
GCA_013325285	SAMN14000105	2014	Canada	Alberta
GCA_013325315	SAMN14000104	2014	Canada	Alberta
GCA_013325335	SAMN14000102	2014	Canada	Alberta
GCA_013325355	SAMN14000101	2014	Canada	Alberta
GCA_013325375	SAMN14000098	2015	Canada	Alberta
GCA_013325385	SAMN14000100	2015	Canada	Alberta
GCA_013325405	SAMN14000097	2015	Canada	Alberta
GCA_013325435	SAMN14000096	2015	Canada	Alberta
GCA_013325455	SAMN14000095	2015	Canada	Alberta
GCA_013325465	SAMN14000094	2015	Canada	Alberta
GCA_013325495	SAMN14000093	2015	Canada	Alberta
GCA_013325505	SAMN14000092	2015	Canada	Alberta
GCA_013325535	SAMN14000091	2015	Canada	Alberta
GCA_013325555	SAMN14000089	2015	Canada	Alberta
GCA_013325565	SAMN14000090	2015	Canada	Alberta
GCA_013325595	SAMN14000088	2015	Canada	Alberta
GCA_013325605	SAMN14000087	2015	Canada	Alberta
GCA_013325635	SAMN14000083	2015	Canada	Alberta
GCA_013325645	SAMN14000085	2015	Canada	Alberta
GCA_013325705	SAMN14000081	2015	Canada	Alberta
GCA_013325735	SAMN14000078	2014	Canada	Alberta
GCA_013325755	SAMN14000079	2015	Canada	Alberta
GCA_013325765	SAMN14000080	2015	Canada	Alberta
GCA_013325795	SAMN14000077	2014	Canada	Alberta
GCA_013325835	SAMN14000076	2015	Canada	Alberta
GCA_013325845	SAMN14000074	2014	Canada	Alberta
GCA_013325895	SAMN14000073	2014	Canada	Alberta
GCA_013325905	SAMN14000075	2015	Canada	Alberta
GCA_013325935	SAMN14000072	2014	Canada	Alberta
GCA_013325955	SAMN14000069	2014	Canada	Alberta
GCA_013325975	SAMN14000071	2014	Canada	Alberta
GCA_013325995	SAMN14000070	2014	Canada	Alberta
GCA_013326015	SAMN14000068	2015	Canada	Alberta
GCA_013326035	SAMN14000066	2015	Canada	Alberta
GCA_013326055	SAMN14000067	2015	Canada	Alberta
GCA_013326085	SAMN14000065	2015	Canada	Alberta
GCA_013523175	SAMN12099058	2007	Colombia	Bogota
GCA_014489995	SAMN15643624	2016	Germany	Cologne
GCA_014490015	SAMN15643623	2016	Germany	Cologne
GCA_014874615	SAMN16287686	2019	India	-
GCA_014982635	SAMN16427131	2019	Spain	-
GCA_015221295	SAMN16376624	2019	South Africa	KwaZulu-Natal
GCA_015325925	SAMN15566652	2014	Australia	-
GCA_015339745	SAMN16604477	2016	Germany	Hesse
GCA_015340065	SAMN16604484	2016	Germany	Hesse
GCA_015340105	SAMN16604486	2016	Germany	Hesse
GCA_015340145	SAMN16604479	2016	Germany	Hesse
GCA_015340155	SAMN16604487	2016	Germany	Hesse
GCA_015340185	SAMN16604488	2016	Germany	Hesse
GCA_015340205	SAMN16604481	2016	Germany	Hesse
GCA_015340225	SAMN16604468	2015	Germany	Hesse
GCA_015340245	SAMN16604492	2016	Germany	Hesse
GCA_015340265	SAMN16604490	2017	Germany	Hesse
GCA_015340275	SAMN16604476	2016	Germany	Hesse
GCA_015340325	SAMN16604470	2015	Germany	Hesse
GCA_015340345	SAMN16604491	2016	Germany	Hesse
GCA_015340365	SAMN16604469	2015	Germany	Hesse
GCA_015340385	SAMN16604473	2015	Germany	Hesse
GCA_015340405	SAMN16604493	2016	Germany	Hesse
GCA_015340425	SAMN16604471	2015	Germany	Hesse
GCA_015340445	SAMN16604474	2016	Germany	Hesse
GCA_015340465	SAMN16604472	2015	Germany	Hesse
GCA_015340485	SAMN16604475	2016	Germany	Hesse
GCA_015340505	SAMN16604467	2014	Germany	Hesse
GCA_015340745	SAMN14074536	2018	Denmark	Copenhagen
GCA_015340925	SAMN16604485	2016	Germany	Hesse
GCA_015340965	SAMN14074542	2018	Denmark	Copenhagen
GCA_015340985	SAMN16604482	2016	Germany	Hesse
GCA_015341005	SAMN14074525	2016	Denmark	Copenhagen
GCA_015341045	SAMN14074524	2016	Denmark	Copenhagen
GCA_015341065	SAMN14074540	2018	Denmark	Copenhagen
GCA_015341085	SAMN14074538	2018	Denmark	Copenhagen
GCA_015341105	SAMN14074537	2018	Denmark	Copenhagen
GCA_015341205	SAMN14074554	2018	Denmark	Copenhagen
GCA_015341225	SAMN14074535	2018	Denmark	Copenhagen
GCA_015341245	SAMN14074551	2017	Denmark	Copenhagen
GCA_015341265	SAMN14074531	2017	Denmark	Copenhagen
GCA_015341285	SAMN14074533	2017	Denmark	Copenhagen
GCA_015341385	SAMN14074550	2017	Denmark	Copenhagen
GCA_015341405	SAMN14074556	2018	Denmark	Copenhagen
GCA_015341445	SAMN14074553	2017	Denmark	Copenhagen
GCA_015341485	SAMN14074549	2017	Denmark	Copenhagen
GCA_015341505	SAMN14074548	2016	Denmark	Copenhagen
GCA_015341525	SAMN14074552	2017	Denmark	Copenhagen
GCA_015341545	SAMN14074546	2018	Denmark	Copenhagen
GCA_015341565	SAMN14074555	2018	Denmark	Copenhagen
GCA_015341605	SAMN14074558	2018	Denmark	Copenhagen
GCA_015341625	SAMN14074561	2018	Denmark	Copenhagen
GCA_015341645	SAMN14074560	2018	Denmark	Copenhagen
GCA_015341655	SAMN14074528	2017	Denmark	Copenhagen
GCA_015341685	SAMN14074529	2017	Denmark	Copenhagen
GCA_015341705	SAMN14074530	2017	Denmark	Copenhagen
GCA_015341925	SAMN14074544	2018	Denmark	Copenhagen
GCA_015341945	SAMN14074539	2018	Denmark	Copenhagen
GCA_015348365	SAMN15566644	2014	Australia	-
GCA_015348385	SAMN15566642	2014	Australia	-
GCA_015348405	SAMN15566643	2014	Australia	-
GCA_015348425	SAMN15566649	2014	Australia	-
GCA_015348445	SAMN15566648	2014	Australia	-
GCA_015348465	SAMN15566646	2014	Australia	-
GCA_015349325	SAMN15566629	2013	Australia	-
GCA_015349365	SAMN15566640	2014	Australia	-
GCA_015349405	SAMN15566636	2014	Australia	-
GCA_015349425	SAMN15566638	2014	Australia	-
GCA_015349445	SAMN15566670	2014	Australia	-
GCA_015349465	SAMN15566634	2014	Australia	-
GCA_015349485	SAMN15566641	2014	Australia	-
GCA_015349505	SAMN15566654	2014	Australia	-
GCA_015349525	SAMN15566656	2014	Australia	-
GCA_015349545	SAMN15566653	2014	Australia	-
GCA_015349565	SAMN15566657	2014	Australia	-
GCA_015349605	SAMN15566655	2014	Australia	-
GCA_015349625	SAMN15566668	2014	Australia	-
GCA_015349635	SAMN15566662	2014	Australia	-
GCA_015349665	SAMN15566659	2014	Australia	-
GCA_015349725	SAMN15566667	2014	Australia	-
GCA_015349745	SAMN15566666	2014	Australia	-
GCA_015349765	SAMN15566660	2014	Australia	-
GCA_015349785	SAMN15566663	2014	Australia	-
GCA_015349805	SAMN15566650	2014	Australia	-
GCA_015349825	SAMN15566647	2014	Australia	-
GCA_015356095	SAMN16574827	2018	Egypt	Cairo
GCA_015361035	SAMN12220407	2018	USA	Pittsburgh, Pennsylvania
GCA_015361175	SAMN08329300	2013	Germany	Bavaria
GCA_015361235	SAMN10232993	2015	Australia	-
GCA_015361275	SAMN10232991	2015	Australia	-
GCA_015361295	SAMN10232994	2015	Australia	-
GCA_015361315	SAMN10232989	2015	Australia	-
GCA_015361335	SAMN10232965	2017	Australia	-
GCA_015361355	SAMN10232992	2015	Australia	-
GCA_015361375	SAMN10232983	2015	Australia	-
GCA_015361395	SAMN10232984	2015	Australia	-
GCA_015361415	SAMN10232998	2015	Australia	-
GCA_015361435	SAMN10232977	2016	Australia	-
GCA_015361475	SAMN08329301	2014	Germany	Saxony-Anhalt
GCA_015361535	SAMN12697384	2017	Germany	Mecklenburg Western Pomerania
GCA_015361555	SAMN10232987	2015	Australia	-
GCA_015361575	SAMN10232990	2015	Australia	-
GCA_015361595	SAMN10232968	2017	Australia	-
GCA_015361605	SAMN10232974	2017	Australia	-
GCA_015361635	SAMN10232988	2015	Australia	-
GCA_015361655	SAMN10232972	2017	Australia	-
GCA_015361675	SAMN10232996	2015	Australia	-
GCA_015361695	SAMN10232986	2015	Australia	-
GCA_015361715	SAMN10232997	2015	Australia	-
GCA_015361735	SAMN10232985	2015	Australia	-
GCA_015361755	SAMN10232995	2015	Australia	-
GCA_015361775	SAMN10232971	2017	Australia	-
GCA_015361795	SAMN10233002	2015	Australia	-
GCA_015361815	SAMN10233001	2015	Australia	-
GCA_015361835	SAMN10232970	2017	Australia	-
GCA_015361855	SAMN10232973	2017	Australia	-
GCA_015361875	SAMN12697383	2017	Germany	Mecklenburg Western Pomerania
GCA_015361895	SAMN08329298	2012	Germany	Saxony-Anhalt
GCA_015361915	SAMN10232999	2015	Australia	-
GCA_015361955	SAMN10232967	2017	Australia	-
GCA_015361975	SAMN12697374	2017	Germany	Mecklenburg Western Pomerania
GCA_015361995	SAMN08329303	2016	Germany	Baden-Wuerttemberg
GCA_015362015	SAMN12697382	2017	Germany	Mecklenburg Western Pomerania
GCA_015362055	SAMN10232969	2017	Australia	-
GCA_015362075	SAMN10232966	2017	Australia	-
GCA_015362095	SAMN12697385	2017	Germany	Mecklenburg Western Pomerania
GCA_015362115	SAMN12697375	2017	Germany	Mecklenburg Western Pomerania
GCA_015362155	SAMN10233005	2015	Australia	-
GCA_015362175	SAMN10233007	2015	Australia	-
GCA_015362195	SAMN10233008	2015	Australia	-
GCA_015362215	SAMN10233009	2015	Australia	-
GCA_015362235	SAMN10233003	2015	Australia	-
GCA_015362245	SAMN08329304	2016	Germany	Baden-Wuerttemberg
GCA_015362255	SAMN10233006	2015	Australia	-
GCA_015362295	SAMN10233000	2015	Australia	-
GCA_015362375	SAMN10232976	2016	Australia	-
GCA_015362395	SAMN10233004	2015	Australia	-
GCA_015362415	SAMN10232978	2016	Australia	-
GCA_015362435	SAMN10232982	2016	Australia	-
GCA_015362445	SAMN14604049	2017	Germany	Schleswig-Holstein
GCA_015362475	SAMN10232981	2016	Australia	-
GCA_015362495	SAMN14604050	2017	Germany	Schleswig-Holstein
GCA_015362515	SAMN10232979	2016	Australia	-
GCA_015362535	SAMN14604062	2017	Germany	Schleswig-Holstein
GCA_015362555	SAMN14604035	2017	Germany	North Rhine Westphalia
GCA_015362575	SAMN14604024	2017	Germany	North Rhine Westphalia
GCA_015362595	SAMN14604025	2017	Germany	North Rhine Westphalia
GCA_015362615	SAMN14604038	2017	Germany	Brandenburg
GCA_015362635	SAMN14604053	2017	Germany	Schleswig-Holstein
GCA_015362655	SAMN14604036	2017	Germany	Mecklenburg Western Pommerania
GCA_015362675	SAMN14604034	2017	Germany	Baden-Wuerttemberg
GCA_015362695	SAMN14604039	2017	Germany	Baden-Wuerttemberg
GCA_015362715	SAMN14604045	2017	Germany	Bremen
GCA_015362735	SAMN14604043	2017	Germany	Baden-Wuerttemberg
GCA_015362755	SAMN14604037	2017	Germany	Lower Saxony
GCA_015362775	SAMN14604047	2017	Germany	Schleswig-Holstein
GCA_015362795	SAMN14604042	2017	Germany	Hesse
GCA_015362815	SAMN14604048	2017	Germany	Schleswig-Holstein
GCA_015362835	SAMN14604051	2017	Germany	Bavaria
GCA_015362855	SAMN14604044	2017	Germany	Lower Saxony
GCA_015362875	SAMN14604026	2017	Germany	North Rhine Westphalia
GCA_015362895	SAMN14604040	2017	Germany	Bremen
GCA_015362915	SAMN14604061	2017	Germany	Baden-Wuerttemberg
GCA_015362935	SAMN14604055	2017	Germany	Hesse
GCA_015362955	SAMN14604057	2017	Germany	Hesse
GCA_015362975	SAMN14604056	2017	Germany	Hesse
GCA_015362995	SAMN14604052	2017	Germany	Baden-Wuerttemberg
GCA_015363015	SAMN14604063	2017	Germany	Hamburg
GCA_015363035	SAMN14604046	2017	Germany	Schleswig-Holstein
GCA_015363055	SAMN14604054	2017	Germany	Berlin
GCA_015363075	SAMN14604029	2017	Germany	North Rhine Westphalia
GCA_015363095	SAMN14604032	2017	Germany	Lower Saxony
GCA_015363115	SAMN14604072	2017	Germany	Hesse
GCA_015363135	SAMN14604030	2017	Germany	North Rhine Westphalia
GCA_015363155	SAMN14604027	2017	Germany	North Rhine Westphalia
GCA_015363175	SAMN14604059	2017	Germany	Saxony
GCA_015363195	SAMN14604028	2017	Germany	North Rhine Westphalia
GCA_015363215	SAMN14604067	2017	Germany	Baden-Wuerttemberg
GCA_015363235	SAMN14604064	2017	Germany	Mecklenburg Western Pommerania
GCA_015363255	SAMN14604065	2017	Germany	North Rhine Westphalia
GCA_015363275	SAMN14604070	2017	Germany	Mecklenburg Western Pommerania
GCA_015363295	SAMN14604068	2017	Germany	Rhineland-Palatinate
GCA_015363315	SAMN14604069	2017	Germany	Mecklenburg Western Pommerania
GCA_015363335	SAMN14604066	2017	Germany	Schleswig-Holstein
GCA_015363355	SAMN14604071	2017	Germany	Baden-Wuerttemberg
GCA_015363455	SAMN14604033	2017	Germany	Saxony
GCA_015363495	SAMN11027225	2015	Germany	Bavaria
GCA_015363525	SAMN11027222	2015	Germany	Bavaria
GCA_015363545	SAMN11027226	2015	Germany	Bavaria
GCA_015363565	SAMN11027220	2015	Germany	Bavaria
GCA_015363585	SAMN11027218	2015	Germany	Bavaria
GCA_015363625	SAMN11027247	2015	Germany	Bavaria
GCA_015363635	SAMN11027248	2015	Germany	Bavaria
GCA_015363665	SAMN11027228	2015	Germany	Bavaria
GCA_015363685	SAMN11027240	2015	Germany	Bavaria
GCA_015363705	SAMN11027244	2015	Germany	Bavaria
GCA_015363725	SAMN11027229	2015	Germany	Bavaria
GCA_015363745	SAMN11027227	2015	Germany	Bavaria
GCA_015363765	SAMN11027176	2014	Germany	Bavaria
GCA_015363785	SAMN11027230	2015	Germany	Bavaria
GCA_015363805	SAMN11027231	2015	Germany	Bavaria
GCA_015363825	SAMN11027262	2015	Germany	Bavaria
GCA_015363845	SAMN11027242	2015	Germany	Bavaria
GCA_015363865	SAMN11027233	2015	Germany	Bavaria
GCA_015363885	SAMN11027232	2015	Germany	Bavaria
GCA_015363905	SAMN11027234	2015	Germany	Bavaria
GCA_015363925	SAMN11027235	2015	Germany	Bavaria
GCA_015363945	SAMN11027246	2015	Germany	Bavaria
GCA_015363985	SAMN11027243	2015	Germany	Bavaria
GCA_015364005	SAMN11027249	2015	Germany	Bavaria
GCA_015364025	SAMN11027251	2015	Germany	Bavaria
GCA_015364045	SAMN11027250	2015	Germany	Bavaria
GCA_015364065	SAMN11027178	2014	Germany	Bavaria
GCA_015364085	SAMN11027254	2015	Germany	Bavaria
GCA_015364105	SAMN11027255	2015	Germany	Bavaria
GCA_015364125	SAMN11027252	2015	Germany	Bavaria
GCA_015364145	SAMN11027253	2015	Germany	Bavaria
GCA_015364165	SAMN11027182	2014	Germany	Bavaria
GCA_015364185	SAMN11027208	2014	Germany	Bavaria
GCA_015364205	SAMN11027181	2014	Germany	Bavaria
GCA_015364225	SAMN11027278	2015	Germany	Bavaria
GCA_015364245	SAMN11027183	2014	Germany	Bavaria
GCA_015364265	SAMN11027185	2014	Germany	Bavaria
GCA_015364285	SAMN11027236	2015	Germany	Bavaria
GCA_015364305	SAMN11027184	2014	Germany	Bavaria
GCA_015364325	SAMN11027186	2014	Germany	Bavaria
GCA_015364345	SAMN11027187	2014	Germany	Bavaria
GCA_015364365	SAMN11027209	2014	Germany	Bavaria
GCA_015364385	SAMN11027190	2014	Germany	Bavaria
GCA_015364405	SAMN11027172	2014	Germany	Bavaria
GCA_015364415	SAMN11027188	2014	Germany	Bavaria
GCA_015364445	SAMN11027192	2014	Germany	Bavaria
GCA_015364465	SAMN11027211	2014	Germany	Bavaria
GCA_015364485	SAMN11027194	2014	Germany	Bavaria
GCA_015364505	SAMN11027191	2014	Germany	Bavaria
GCA_015364525	SAMN11027193	2014	Germany	Bavaria
GCA_015364545	SAMN11027204	2014	Germany	Bavaria
GCA_015364555	SAMN11027174	2014	Germany	Bavaria
GCA_015364585	SAMN11027195	2014	Germany	Bavaria
GCA_015364605	SAMN11027196	2014	Germany	Bavaria
GCA_015364635	SAMN11027197	2014	Germany	Bavaria
GCA_015364655	SAMN11027274	2015	Germany	Bavaria
GCA_015364685	SAMN11027273	2015	Germany	Bavaria
GCA_015364725	SAMN11027177	2014	Germany	Bavaria
GCA_015364745	SAMN11027275	2015	Germany	Bavaria
GCA_015364765	SAMN11027277	2015	Germany	Bavaria
GCA_015364785	SAMN11027210	2014	Germany	Bavaria
GCA_015364805	SAMN11027272	2015	Germany	Bavaria
GCA_015364825	SAMN11027279	2015	Germany	Bavaria
GCA_015364845	SAMN11027206	2014	Germany	Bavaria
GCA_015364865	SAMN11027198	2014	Germany	Bavaria
GCA_015364885	SAMN11027199	2014	Germany	Bavaria
GCA_015364905	SAMN11027173	2014	Germany	Bavaria
GCA_015364925	SAMN11027239	2015	Germany	Bavaria
GCA_015364945	SAMN11027200	2014	Germany	Bavaria
GCA_015364965	SAMN11027241	2015	Germany	Bavaria
GCA_015364985	SAMN11027201	2014	Germany	Bavaria
GCA_015365005	SAMN11027202	2014	Germany	Bavaria
GCA_015365025	SAMN11027207	2014	Germany	Bavaria
GCA_015365045	SAMN11027212	2014	Germany	Bavaria
GCA_015365065	SAMN11027213	2014	Germany	Bavaria
GCA_015365085	SAMN11027215	2015	Germany	Bavaria
GCA_015365105	SAMN11027214	2014	Germany	Bavaria
GCA_015365125	SAMN11027217	2015	Germany	Bavaria
GCA_015365145	SAMN11027216	2015	Germany	Bavaria
GCA_015365165	SAMN11027237	2015	Germany	Bavaria
GCA_015365185	SAMN11027175	2014	Germany	Bavaria
GCA_015365195	SAMN11027224	2015	Germany	Bavaria
GCA_015365225	SAMN11027219	2015	Germany	Bavaria
GCA_015365245	SAMN11027221	2015	Germany	Bavaria
GCA_015365265	SAMN11027223	2015	Germany	Bavaria
GCA_015365285	SAMN11027238	2015	Germany	Bavaria
GCA_015365305	SAMN11027271	2015	Germany	Bavaria
GCA_015365325	SAMN11027171	2014	Germany	Bavaria
GCA_015365345	SAMN11027170	2014	Germany	Bavaria
GCA_015365405	SAMN11027256	2015	Germany	Bavaria
GCA_015365425	SAMN11027257	2015	Germany	Bavaria
GCA_015365445	SAMN11027259	2015	Germany	Bavaria
GCA_015365465	SAMN11027179	2014	Germany	Bavaria
GCA_015365485	SAMN11027258	2015	Germany	Bavaria
GCA_015365505	SAMN11027261	2015	Germany	Bavaria
GCA_015365525	SAMN11027260	2015	Germany	Bavaria
GCA_015365545	SAMN11027263	2015	Germany	Bavaria
GCA_015365565	SAMN11027265	2015	Germany	Bavaria
GCA_015365585	SAMN11027269	2015	Germany	Bavaria
GCA_015365605	SAMN11027267	2015	Germany	Bavaria
GCA_015365655	SAMN11027268	2015	Germany	Bavaria
GCA_015393865	SAMN07141531	2011	USA	New York, Valhalla
GCA_015395365	SAMN07141349	2011	USA	New York, Valhalla
GCA_015395445	SAMN07141476	2012	USA	New York, Valhalla
GCA_015395465	SAMN07141348	2011	USA	New York, Valhalla
GCA_015395485	SAMN07141351	2012	USA	New York, Valhalla
GCA_015395525	SAMN07141344	2009	USA	New York, Valhalla
GCA_015395545	SAMN07141345	2010	USA	New York, Valhalla
GCA_015395565	SAMN07141446	2013	USA	New York, Valhalla
GCA_015395685	SAMN07141341	2013	USA	New York, Valhalla
GCA_015395705	SAMN07141398	2011	USA	New York, Valhalla
GCA_015395745	SAMN07141449	2013	USA	New York, Valhalla
GCA_015395765	SAMN07141444	2013	USA	New York, Valhalla
GCA_015395785	SAMN07141530	2011	USA	New York, Valhalla
GCA_015395805	SAMN07141503	2010	USA	New York, Valhalla
GCA_015395825	SAMN07141441	2013	USA	New York, Valhalla
GCA_015395845	SAMN07141343	2009	USA	New York, Valhalla
GCA_015395865	SAMN07141440	2013	USA	New York, Valhalla
GCA_015395925	SAMN07141533	2011	USA	New York, Valhalla
GCA_015395945	SAMN07141443	2013	USA	New York, Valhalla
GCA_015395965	SAMN07141359	2013	USA	New York, Valhalla
GCA_015396005	SAMN07141358	2013	USA	New York, Valhalla
GCA_015396045	SAMN07141502	2009	USA	New York, Valhalla
GCA_015396065	SAMN07141353	2013	USA	New York, Valhalla
GCA_015396105	SAMN07141352	2012	USA	New York, Valhalla
GCA_015396125	SAMN07141350	2012	USA	New York, Valhalla
GCA_015396465	SAMN07141356	2013	USA	New York, Valhalla
GCA_015396485	SAMN07141532	2011	USA	New York, Valhalla
GCA_015396505	SAMN07141463	2012	USA	New York, Valhalla
GCA_015396525	SAMN07141461	2012	USA	New York, Valhalla
GCA_015396545	SAMN07141384	2013	USA	New York, Valhalla
GCA_015396565	SAMN07141336	2012	USA	New York, Valhalla
GCA_015396585	SAMN07141473	2012	USA	New York, Valhalla
GCA_015396605	SAMN07141477	2012	USA	New York, Valhalla
GCA_015396625	SAMN07141491	2009	USA	New York, Valhalla
GCA_015396645	SAMN07141465	2012	USA	New York, Valhalla
GCA_015396665	SAMN07141467	2012	USA	New York, Valhalla
GCA_015396685	SAMN07141460	2012	USA	New York, Valhalla
GCA_015396705	SAMN07141332	2011	USA	New York, Valhalla
GCA_015396725	SAMN07141354	2013	USA	New York, Valhalla
GCA_015396745	SAMN07141357	2013	USA	New York, Valhalla
GCA_015396765	SAMN07141464	2012	USA	New York, Valhalla
GCA_015396785	SAMN07141381	2013	USA	New York, Valhalla
GCA_015396805	SAMN07141535	2011	USA	New York, Valhalla
GCA_015396825	SAMN07141385	2013	USA	New York, Valhalla
GCA_015396845	SAMN07141466	2012	USA	New York, Valhalla
GCA_015396865	SAMN07141471	2012	USA	New York, Valhalla
GCA_015396905	SAMN07141470	2012	USA	New York, Valhalla
GCA_015396945	SAMN07141417	2013	USA	New York, Valhalla
GCA_015396965	SAMN07141413	2013	USA	New York, Valhalla
GCA_015396985	SAMN07141574	2009	USA	New York, Valhalla
GCA_015397005	SAMN07141478	2012	USA	New York, Valhalla
GCA_015397025	SAMN07141399	2013	USA	New York, Valhalla
GCA_015397045	SAMN07141383	2012	USA	New York, Valhalla
GCA_015397065	SAMN07141408	2013	USA	New York, Valhalla
GCA_015397105	SAMN07141575	2011	USA	New York, Valhalla
GCA_015397145	SAMN07141409	2013	USA	New York, Valhalla
GCA_015397165	SAMN07141415	2013	USA	New York, Valhalla
GCA_015397185	SAMN07141479	2012	USA	New York, Valhalla
GCA_015397205	SAMN07141493	2009	USA	New York, Valhalla
GCA_015397225	SAMN07141407	2013	USA	New York, Valhalla
GCA_015397245	SAMN07141361	2013	USA	New York, Valhalla
GCA_015397265	SAMN07141419	2013	USA	New York, Valhalla
GCA_015397285	SAMN07141406	2013	USA	New York, Valhalla
GCA_015397305	SAMN07141405	2013	USA	New York, Valhalla
GCA_015397325	SAMN07141401	2013	USA	New York, Valhalla
GCA_015397345	SAMN07141414	2013	USA	New York, Valhalla
GCA_015397365	SAMN07141410	2013	USA	New York, Valhalla
GCA_015397385	SAMN07141404	2013	USA	New York, Valhalla
GCA_015397395	SAMN07141403	2013	USA	New York, Valhalla
GCA_015397425	SAMN07141400	2013	USA	New York, Valhalla
GCA_015397445	SAMN07141462	2012	USA	New York, Valhalla
GCA_015397465	SAMN07141468	2012	USA	New York, Valhalla
GCA_015397505	SAMN07141412	2013	USA	New York, Valhalla
GCA_015397525	SAMN07141534	2011	USA	New York, Valhalla
GCA_015397545	SAMN07141514	2010	USA	New York, Valhalla
GCA_015397565	SAMN07141416	2013	USA	New York, Valhalla
GCA_015397585	SAMN07141337	2012	USA	New York, Valhalla
GCA_015397605	SAMN07141494	2009	USA	New York, Valhalla
GCA_015397625	SAMN07141490	2009	USA	New York, Valhalla
GCA_015397665	SAMN07141495	2009	USA	New York, Valhalla
GCA_015397685	SAMN07141517	2010	USA	New York, Valhalla
GCA_015397705	SAMN07141496	2009	USA	New York, Valhalla
GCA_015397725	SAMN07141497	2009	USA	New York, Valhalla
GCA_015397745	SAMN07141519	2010	USA	New York, Valhalla
GCA_015397785	SAMN07141489	2009	USA	New York, Valhalla
GCA_015397805	SAMN07141499	2009	USA	New York, Valhalla
GCA_015397825	SAMN07141498	2009	USA	New York, Valhalla
GCA_015397845	SAMN07141422	2013	USA	New York, Valhalla
GCA_015397865	SAMN07141481	2013	USA	New York, Valhalla
GCA_015397885	SAMN07141483	2012	USA	New York, Valhalla
GCA_015397905	SAMN07141518	2010	USA	New York, Valhalla
GCA_015397925	SAMN07141480	2012	USA	New York, Valhalla
GCA_015397945	SAMN07141522	2011	USA	New York, Valhalla
GCA_015397965	SAMN07141520	2010	USA	New York, Valhalla
GCA_015397985	SAMN07141524	2011	USA	New York, Valhalla
GCA_015398005	SAMN07141527	2011	USA	New York, Valhalla
GCA_015398025	SAMN07141427	2013	USA	New York, Valhalla
GCA_015398045	SAMN07141526	2011	USA	New York, Valhalla
GCA_015398065	SAMN07141525	2011	USA	New York, Valhalla
GCA_015398085	SAMN07141364	2010	USA	New York, Valhalla
GCA_015398105	SAMN07141521	2010	USA	New York, Valhalla
GCA_015398125	SAMN07141380	2013	USA	New York, Valhalla
GCA_015398145	SAMN07141397	2013	USA	New York, Valhalla
GCA_015398165	SAMN07141528	2011	USA	New York, Valhalla
GCA_015398205	SAMN07141529	2011	USA	New York, Valhalla
GCA_015398225	SAMN07141426	2013	USA	New York, Valhalla
GCA_015398245	SAMN07141367	2013	USA	New York, Valhalla
GCA_015398255	SAMN07141439	2013	USA	New York, Valhalla
GCA_015398285	SAMN07141391	2013	USA	New York, Valhalla
GCA_015398305	SAMN07141392	2013	USA	New York, Valhalla
GCA_015398325	SAMN07141438	2013	USA	New York, Valhalla
GCA_015398345	SAMN07141433	2013	USA	New York, Valhalla
GCA_015398365	SAMN07141515	2010	USA	New York, Valhalla
GCA_015398385	SAMN07141432	2013	USA	New York, Valhalla
GCA_015398405	SAMN07141362	2013	USA	New York, Valhalla
GCA_015398425	SAMN07141430	2009	USA	New York, Valhalla
GCA_015398445	SAMN07141436	2013	USA	New York, Valhalla
GCA_015398455	SAMN07141437	2013	USA	New York, Valhalla
GCA_015398485	SAMN07141434	2013	USA	New York, Valhalla
GCA_015398505	SAMN07141369	2013	USA	New York, Valhalla
GCA_015398525	SAMN07141512	2010	USA	New York, Valhalla
GCA_015398545	SAMN07141363	2013	USA	New York, Valhalla
GCA_015398565	SAMN07141510	2010	USA	New York, Valhalla
GCA_015398585	SAMN07141425	2013	USA	New York, Valhalla
GCA_015398605	SAMN07141513	2010	USA	New York, Valhalla
GCA_015398625	SAMN07141511	2010	USA	New York, Valhalla
GCA_015398645	SAMN07141366	2013	USA	New York, Valhalla
GCA_015398665	SAMN07141360	2013	USA	New York, Valhalla
GCA_015398685	SAMN07141423	2013	USA	New York, Valhalla
GCA_015398705	SAMN07141368	2013	USA	New York, Valhalla
GCA_015398725	SAMN07141365	2013	USA	New York, Valhalla
GCA_015398745	SAMN07141420	2013	USA	New York, Valhalla
GCA_015398845	SAMN07141378	2013	USA	New York, Valhalla
GCA_015398965	SAMN07141541	2009	USA	New York, Valhalla
GCA_015398985	SAMN07141379	2013	USA	New York, Valhalla
GCA_015399045	SAMN07141501	2009	USA	New York, Valhalla
GCA_015399055	SAMN07141500	2009	USA	New York, Valhalla
GCA_015399105	SAMN07141505	2010	USA	New York, Valhalla
GCA_015399145	SAMN07141504	2010	USA	New York, Valhalla
GCA_015399165	SAMN07141507	2010	USA	New York, Valhalla
GCA_015399185	SAMN07141506	2010	USA	New York, Valhalla
GCA_015399205	SAMN07141509	2010	USA	New York, Valhalla
GCA_015399245	SAMN07141508	2010	USA	New York, Valhalla
GCA_015399265	SAMN07141375	2013	USA	New York, Valhalla
GCA_015399285	SAMN07141376	2013	USA	New York, Valhalla
GCA_015399305	SAMN07141374	2013	USA	New York, Valhalla
GCA_015399325	SAMN07141454	2011	USA	New York, Valhalla
GCA_015399345	SAMN07141370	2013	USA	New York, Valhalla
GCA_015399365	SAMN07141377	2013	USA	New York, Valhalla
GCA_015399385	SAMN07141457	2011	USA	New York, Valhalla
GCA_015399405	SAMN07141373	2013	USA	New York, Valhalla
GCA_015399425	SAMN07141371	2013	USA	New York, Valhalla
GCA_015399445	SAMN07141372	2013	USA	New York, Valhalla
GCA_015399465	SAMN07141453	2011	USA	New York, Valhalla
GCA_015399485	SAMN07141455	2011	USA	New York, Valhalla
GCA_015399505	SAMN07141451	2011	USA	New York, Valhalla
GCA_015399525	SAMN07141452	2011	USA	New York, Valhalla
GCA_015399545	SAMN07141450	2013	USA	New York, Valhalla
GCA_015399585	SAMN07141458	2011	USA	New York, Valhalla
GCA_015399725	SAMN07141395	2013	USA	New York, Valhalla
GCA_015399735	SAMN07141382	2012	USA	New York, Valhalla
GCA_015399785	SAMN11285743	2018	USA	Pittsburgh, Pennsylvania
GCA_015399805	SAMN11285745	2018	USA	Pittsburgh, Pennsylvania
GCA_015399825	SAMN07141474	2012	USA	New York, Valhalla
GCA_015399845	SAMN07141475	2012	USA	New York, Valhalla
GCA_015399865	SAMN07141411	2013	USA	New York, Valhalla
GCA_015399885	SAMN07141389	2010	USA	New York, Valhalla
GCA_015399905	SAMN11285747	2018	USA	Pittsburgh, Pennsylvania
GCA_015399925	SAMN11285443	2018	USA	Pittsburgh, Pennsylvania
GCA_015399945	SAMN11285324	2018	USA	Pittsburgh, Pennsylvania
GCA_015399965	SAMN11285297	2017	USA	Pittsburgh, Pennsylvania
GCA_015399985	SAMN11285746	2018	USA	Pittsburgh, Pennsylvania
GCA_015400005	SAMN11285422	2018	USA	Pittsburgh, Pennsylvania
GCA_015400025	SAMN11285493	2018	USA	Pittsburgh, Pennsylvania
GCA_015400065	SAMN11285597	2018	USA	Pittsburgh, Pennsylvania
GCA_015400085	SAMN11579854	2017	Austria	-
GCA_015400165	SAMN10039089	2014	USA	Southeast Michigan
GCA_015400245	SAMN11579797	2014	Austria	-
GCA_015400265	SAMN11579800	2014	Austria	-
GCA_015400285	SAMN11579799	2014	Austria	-
GCA_015400305	SAMN11579796	2017	Austria	-
GCA_015400325	SAMN11579795	2015	Austria	-
GCA_015400345	SAMN11579798	2014	Austria	-
GCA_015400365	SAMN11580816	2016	Austria	-
GCA_015400385	SAMN11579752	2013	Austria	-
GCA_015400405	SAMN11579753	2013	Austria	-
GCA_015400425	SAMN11580815	2015	Austria	-
GCA_015400445	SAMN11579852	2017	Austria	-
GCA_015400465	SAMN11579755	2014	Austria	-
GCA_015400485	SAMN10983763	2017	USA	Houston
GCA_015400505	SAMN11579751	2012	Austria	-
GCA_015400525	SAMN10983756	2017	USA	Houston
GCA_015400545	SAMN10983741	2017	USA	Houston
GCA_015400565	SAMN11579777	2014	Austria	-
GCA_015400585	SAMN11579757	2014	Austria	-
GCA_015400605	SAMN10983736	2017	USA	Houston
GCA_015400625	SAMN11579754	2013	Austria	-
GCA_015400645	SAMN11579756	2014	Austria	-
GCA_015400665	SAMN11579758	2014	Austria	-
GCA_015400685	SAMN02189660	2006	China	-
GCA_015400725	SAMN11579778	2014	Austria	-
GCA_015400745	SAMN10983742	2017	USA	Houston
GCA_015400765	SAMN10983743	2017	USA	Houston
GCA_015400785	SAMN10983738	2017	USA	Houston
GCA_015400795	SAMN10983734	2017	USA	Houston
GCA_015400805	SAMN10983735	2017	USA	Houston
GCA_015400815	SAMN10983740	2017	USA	Houston
GCA_015400865	SAMN10983758	2017	USA	Houston
GCA_015400885	SAMN11579802	2015	Austria	-
GCA_015400905	SAMN10983739	2017	USA	Houston
GCA_015400925	SAMN11579803	2015	Austria	-
GCA_015400945	SAMN10983757	2017	USA	Houston
GCA_015401005	SAMN11579864	2018	Austria	-
GCA_015401025	SAMN11579855	2017	Austria	-
GCA_015401065	SAMN11579790	2014	Austria	-
GCA_015401085	SAMN11579869	2014	Austria	-
GCA_015401105	SAMN11579784	2014	Austria	-
GCA_015401125	SAMN11579850	2016	Austria	-
GCA_015401165	SAMN11579811	2015	Austria	-
GCA_015401205	SAMN11579804	2015	Austria	-
GCA_015401265	SAMN11579851	2016	Austria	-
GCA_015401345	SAMN11580814	2015	Austria	-
GCA_015401365	SAMN10983730	2017	USA	Houston
GCA_015401385	SAMN11579788	2014	Austria	-
GCA_015401405	SAMN11579812	2015	Austria	-
GCA_015401445	SAMN10983759	2017	USA	Houston
GCA_015401465	SAMN10039088	2015	USA	Southeast Michigan
GCA_015401485	SAMN10983760	2017	USA	Houston
GCA_015401505	SAMN10983755	2017	USA	Houston
GCA_015401525	SAMN10983718	2018	USA	Houston
GCA_015401545	SAMN10983761	2017	USA	Houston
GCA_015401565	SAMN10983728	2017	USA	Houston
GCA_015401585	SAMN10983731	2017	USA	Houston
GCA_015401605	SAMN10983729	2017	USA	Houston
GCA_015401625	SAMN10983744	2017	USA	Houston
GCA_015401645	SAMN10983726	2017	USA	Houston
GCA_015401665	SAMN10983754	2017	USA	Houston
GCA_015401685	SAMN10983745	2017	USA	Houston
GCA_015401725	SAMN10983765	2018	USA	Houston
GCA_015401745	SAMN10983714	2018	USA	Houston
GCA_015401765	SAMN10983733	2017	USA	Houston
GCA_015401805	SAMN10983764	2017	USA	Houston
GCA_015401845	SAMN10983732	2017	USA	Houston
GCA_015401865	SAMN10983746	2017	USA	Houston
GCA_015401885	SAMN10983722	2018	USA	Houston
GCA_015401925	SAMN10983715	2018	USA	Houston
GCA_015401965	SAMN10039093	2014	USA	Southeast Michigan
GCA_015401985	SAMN10983716	2018	USA	Houston
GCA_015402005	SAMN10983717	2018	USA	Houston
GCA_015402025	SAMN10983721	2018	USA	Houston
GCA_015402065	SAMN10983723	2018	USA	Houston
GCA_015402145	SAMN10983762	2017	USA	Houston
GCA_015402185	SAMN11579787	2014	Austria	-
GCA_015402205	SAMN11580820	2017	Austria	-
GCA_015402215	SAMN10039091	2015	USA	Southeast Michigan
GCA_015402245	SAMN11579789	2014	Austria	-
GCA_015402265	SAMN11579786	2014	Austria	-
GCA_015402285	SAMN11579805	2015	Austria	-
GCA_015402315	SAMN10983737	2017	USA	Houston
GCA_015402365	SAMN11579848	2016	Austria	-
GCA_015402385	SAMN11580818	2016	Austria	-
GCA_015402405	SAMN11579806	2015	Austria	-
GCA_015402505	SAMN10983720	2018	USA	Houston
GCA_015402525	SAMN10039046	2010	USA	Southeast Michigan
GCA_015402545	SAMN10039038	2014	USA	Southeast Michigan
GCA_015402565	SAMN10983719	2018	USA	Houston
GCA_015402585	SAMN10039041	2015	USA	Southeast Michigan
GCA_015402605	SAMN10039040	2015	USA	Southeast Michigan
GCA_015402625	SAMN10039045	2015	USA	Southeast Michigan
GCA_015402645	SAMN10039078	2015	USA	Southeast Michigan
GCA_015402665	SAMN10039042	2015	USA	Southeast Michigan
GCA_015402685	SAMN10039044	2014	USA	Southeast Michigan
GCA_015402705	SAMN10039043	2015	USA	Southeast Michigan
GCA_015402725	SAMN10039097	2014	USA	Southeast Michigan
GCA_015402745	SAMN10039092	2015	USA	Southeast Michigan
GCA_015402765	SAMN10039090	2015	USA	Southeast Michigan
GCA_015402785	SAMN10039012	2015	USA	Southeast Michigan
GCA_015402805	SAMN10039014	2010	USA	Southeast Michigan
GCA_015402825	SAMN10039096	2014	USA	Southeast Michigan
GCA_015402845	SAMN10039095	2014	USA	Southeast Michigan
GCA_015402865	SAMN10039013	2015	USA	Southeast Michigan
GCA_015402885	SAMN10039011	2015	USA	Southeast Michigan
GCA_015402905	SAMN10039010	2015	USA	Southeast Michigan
GCA_015402925	SAMN10039094	2014	USA	Southeast Michigan
GCA_015402945	SAMN10039008	2015	USA	Southeast Michigan
GCA_015402965	SAMN10039015	2014	USA	Southeast Michigan
GCA_015402985	SAMN10039086	2014	USA	Southeast Michigan
GCA_015403005	SAMN10038999	2014	USA	Southeast Michigan
GCA_015403025	SAMN10039017	2011	USA	Southeast Michigan
GCA_015403045	SAMN10039064	2013	USA	Southeast Michigan
GCA_015403065	SAMN10039009	2015	USA	Southeast Michigan
GCA_015403085	SAMN10039016	2010	USA	Southeast Michigan
GCA_015403105	SAMN10039087	2015	USA	Southeast Michigan
GCA_015403125	SAMN10039060	2014	USA	Southeast Michigan
GCA_015403135	SAMN10039140	2014	USA	Southeast Michigan
GCA_015403165	SAMN10039139	2015	USA	Southeast Michigan
GCA_015403185	SAMN10039061	2014	USA	Southeast Michigan
GCA_015403205	SAMN10039138	2012	USA	Southeast Michigan
GCA_015403225	SAMN10039074	2015	USA	Southeast Michigan
GCA_015403245	SAMN10039069	2015	USA	Southeast Michigan
GCA_015403265	SAMN10039068	2015	USA	Southeast Michigan
GCA_015403285	SAMN10039070	2015	USA	Southeast Michigan
GCA_015403305	SAMN10039071	2015	USA	Southeast Michigan
GCA_015403325	SAMN10039065	2014	USA	Southeast Michigan
GCA_015403345	SAMN10039063	2014	USA	Southeast Michigan
GCA_015403365	SAMN10039075	2015	USA	Southeast Michigan
GCA_015403385	SAMN10039076	2015	USA	Southeast Michigan
GCA_015403405	SAMN10039058	2014	USA	Southeast Michigan
GCA_015403425	SAMN10039077	2015	USA	Southeast Michigan
GCA_015403435	SAMN10039062	2012	USA	Southeast Michigan
GCA_015403465	SAMN10039073	2015	USA	Southeast Michigan
GCA_015403485	SAMN10039072	2015	USA	Southeast Michigan
GCA_015403505	SAMN10039066	2015	USA	Southeast Michigan
GCA_015403525	SAMN10039098	2014	USA	Southeast Michigan
GCA_015403545	SAMN10039001	2014	USA	Southeast Michigan
GCA_015403565	SAMN10039006	2014	USA	Southeast Michigan
GCA_015403585	SAMN10039109	2015	USA	Southeast Michigan
GCA_015403605	SAMN10039059	2014	USA	Southeast Michigan
GCA_015403625	SAMN10039101	2014	USA	Southeast Michigan
GCA_015403635	SAMN10039108	2014	USA	Southeast Michigan
GCA_015403665	SAMN10039100	2014	USA	Southeast Michigan
GCA_015403685	SAMN10039106	2015	USA	Southeast Michigan
GCA_015403705	SAMN10039007	2015	USA	Southeast Michigan
GCA_015403725	SAMN10039105	2015	USA	Southeast Michigan
GCA_015403745	SAMN10039099	2014	USA	Southeast Michigan
GCA_015403765	SAMN10039104	2015	USA	Southeast Michigan
GCA_015403785	SAMN10039084	2015	USA	Southeast Michigan
GCA_015403805	SAMN10039020	2012	USA	Southeast Michigan
GCA_015403825	SAMN10039103	2014	USA	Southeast Michigan
GCA_015403845	SAMN10039102	2014	USA	Southeast Michigan
GCA_015403865	SAMN10039107	2015	USA	Southeast Michigan
GCA_015403885	SAMN10039082	2014	USA	Southeast Michigan
GCA_015403905	SAMN10039025	2010	USA	Southeast Michigan
GCA_015403925	SAMN10039117	2015	USA	Southeast Michigan
GCA_015403945	SAMN10039115	2015	USA	Southeast Michigan
GCA_015403965	SAMN10039116	2015	USA	Southeast Michigan
GCA_015403985	SAMN10039019	2014	USA	Southeast Michigan
GCA_015404005	SAMN10039114	2015	USA	Southeast Michigan
GCA_015404025	SAMN10039111	2015	USA	Southeast Michigan
GCA_015404045	SAMN10038998	2014	USA	Southeast Michigan
GCA_015404065	SAMN10039110	2015	USA	Southeast Michigan
GCA_015404085	SAMN10039113	2015	USA	Southeast Michigan
GCA_015404105	SAMN10039112	2015	USA	Southeast Michigan
GCA_015404125	SAMN10039018	2014	USA	Southeast Michigan
GCA_015404145	SAMN10039053	2014	USA	Southeast Michigan
GCA_015404155	SAMN10039002	2014	USA	Southeast Michigan
GCA_015404185	SAMN10039005	2015	USA	Southeast Michigan
GCA_015404205	SAMN10039057	2014	USA	Southeast Michigan
GCA_015404225	SAMN10039023	2015	USA	Southeast Michigan
GCA_015404245	SAMN10039000	2012	USA	Southeast Michigan
GCA_015404265	SAMN10039052	2014	USA	Southeast Michigan
GCA_015404285	SAMN10039004	2013	USA	Southeast Michigan
GCA_015404305	SAMN10039021	2012	USA	Southeast Michigan
GCA_015404325	SAMN10039048	2014	USA	Southeast Michigan
GCA_015404345	SAMN10039055	2014	USA	Southeast Michigan
GCA_015404365	SAMN10039056	2014	USA	Southeast Michigan
GCA_015404385	SAMN10039003	2012	USA	Southeast Michigan
GCA_015404405	SAMN10039136	2014	USA	Southeast Michigan
GCA_015404425	SAMN10039022	2013	USA	Southeast Michigan
GCA_015404445	SAMN10039050	2014	USA	Southeast Michigan
GCA_015404465	SAMN10039024	2014	USA	Southeast Michigan
GCA_015404485	SAMN10039051	2014	USA	Southeast Michigan
GCA_015404505	SAMN10039049	2014	USA	Southeast Michigan
GCA_015404525	SAMN10039137	2012	USA	Southeast Michigan
GCA_015404545	SAMN10039129	2015	USA	Southeast Michigan
GCA_015404565	SAMN10039130	2015	USA	Southeast Michigan
GCA_015404585	SAMN10039128	2015	USA	Southeast Michigan
GCA_015404605	SAMN10039132	2014	USA	Southeast Michigan
GCA_015404625	SAMN10039131	2014	USA	Southeast Michigan
GCA_015404645	SAMN10039134	2014	USA	Southeast Michigan
GCA_015404665	SAMN10039083	2015	USA	Southeast Michigan
GCA_015404685	SAMN10039047	2014	USA	Southeast Michigan
GCA_015404695	SAMN10039133	2014	USA	Southeast Michigan
GCA_015404725	SAMN10039135	2015	USA	Southeast Michigan
GCA_015404745	SAMN10039035	2010	USA	Southeast Michigan
GCA_015404765	SAMN10039081	2015	USA	Southeast Michigan
GCA_015404785	SAMN10039034	2015	USA	Southeast Michigan
GCA_015404805	SAMN10039033	2015	USA	Southeast Michigan
GCA_015404825	SAMN10039080	2015	USA	Southeast Michigan
GCA_015404845	SAMN10039032	2015	USA	Southeast Michigan
GCA_015404865	SAMN10039026	2015	USA	Southeast Michigan
GCA_015404885	SAMN10039029	2015	USA	Southeast Michigan
GCA_015404905	SAMN10039031	2010	USA	Southeast Michigan
GCA_015404925	SAMN10039030	2014	USA	Southeast Michigan
GCA_015404945	SAMN10039028	2015	USA	Southeast Michigan
GCA_015404965	SAMN10039027	2015	USA	Southeast Michigan
GCA_015404985	SAMN10039037	2014	USA	Southeast Michigan
GCA_015405005	SAMN10039121	2015	USA	Southeast Michigan
GCA_015405025	SAMN10039085	2014	USA	Southeast Michigan
GCA_015405045	SAMN10039119	2014	USA	Southeast Michigan
GCA_015405065	SAMN10039120	2015	USA	Southeast Michigan
GCA_015405085	SAMN10039118	2014	USA	Southeast Michigan
GCA_015405105	SAMN08911134	2007	Australia	-
GCA_015405145	SAMN10039036	2010	USA	Southeast Michigan
GCA_015405165	SAMN08911140	2009	Australia	-
GCA_015405185	SAMN08911099	2012	Australia	-
GCA_015405205	SAMN08911115	2005	Australia	-
GCA_015405225	SAMN10039127	2015	USA	Southeast Michigan
GCA_015405265	SAMN08911110	2000	Australia	-
GCA_015405285	SAMN08911109	2000	Australia	-
GCA_015405345	SAMN08911114	2004	Australia	-
GCA_015405365	SAMN08911113	2004	Australia	-
GCA_015405385	SAMN08911121	2007	Australia	-
GCA_015405405	SAMN08911074	2010	Australia	-
GCA_015405425	SAMN08911111	2002	Australia	-
GCA_015405445	SAMN08911112	2003	Australia	-
GCA_015405465	SAMN08911118	2006	Australia	-
GCA_015405485	SAMN08911124	2008	Australia	-
GCA_015405505	SAMN08911117	2006	Australia	-
GCA_015405515	SAMN08911100	2013	Australia	-
GCA_015405545	SAMN08911081	2012	Australia	-
GCA_015405565	SAMN08911077	2011	Australia	-
GCA_015405585	SAMN08911084	2013	Australia	-
GCA_015405605	SAMN08911078	2011	Australia	-
GCA_015405625	SAMN08911138	2008	Australia	-
GCA_015405645	SAMN08911123	2008	Australia	-
GCA_015405665	SAMN08911080	2012	Australia	-
GCA_015405685	SAMN08911082	2013	Australia	-
GCA_015405705	SAMN08911083	2013	Australia	-
GCA_015405725	SAMN08911097	2012	Australia	-
GCA_015405745	SAMN08911086	2014	Australia	-
GCA_015405765	SAMN08911098	2012	Australia	-
GCA_015405785	SAMN08911103	2014	Australia	-
GCA_015405805	SAMN08911104	2015	Australia	-
GCA_015405825	SAMN10039123	2015	USA	Southeast Michigan
GCA_015405845	SAMN08911116	2005	Australia	-
GCA_015405865	SAMN10039126	2014	USA	Southeast Michigan
GCA_015405885	SAMN08911128	2009	Australia	-
GCA_015405905	SAMN08911130	2004	Australia	-
GCA_015405925	SAMN10038997	2014	USA	Southeast Michigan
GCA_015405945	SAMN08911120	2007	Australia	-
GCA_015405965	SAMN08911135	2007	Australia	-
GCA_015405985	SAMN08911132	2006	Australia	-
GCA_015406005	SAMN08911131	2005	Australia	-
GCA_015406025	SAMN08911076	2011	Australia	-
GCA_015406035	SAMN10038996	2014	USA	Southeast Michigan
GCA_015406065	SAMN08911119	2007	Australia	-
GCA_015406085	SAMN08911141	2009	Australia	-
GCA_015406105	SAMN08911137	2008	Australia	-
GCA_015406125	SAMN08596001	2015	Australia	-
GCA_015406145	SAMN08596192	2015	Australia	-
GCA_015406165	SAMN08911102	2014	Australia	-
GCA_015406185	SAMN08595973	2015	Australia	-
GCA_015406205	SAMN08595996	2015	Australia	-
GCA_015406225	SAMN08596054	2015	Australia	-
GCA_015406245	SAMN08596164	2015	Australia	-
GCA_015406265	SAMN08596187	2015	Australia	-
GCA_015406285	SAMN08596057	2015	Australia	-
GCA_015406305	SAMN08596061	2015	Australia	-
GCA_015406325	SAMN08596122	2015	Australia	-
GCA_015406345	SAMN08595945	2015	Australia	-
GCA_015406365	SAMN08596058	2015	Australia	-
GCA_015406385	SAMN08595995	2015	Australia	-
GCA_015406405	SAMN08596062	2015	Australia	-
GCA_015406425	SAMN08595998	2015	Australia	-
GCA_015406445	SAMN08596042	2015	Australia	-
GCA_015406465	SAMN08596170	2015	Australia	-
GCA_015406485	SAMN08596183	2015	Australia	-
GCA_015406505	SAMN08595997	2015	Australia	-
GCA_015406525	SAMN08596196	2015	Australia	-
GCA_015406545	SAMN08596235	2015	Australia	-
GCA_015406565	SAMN08596066	2015	Australia	-
GCA_015406585	SAMN08596072	2015	Australia	-
GCA_015406605	SAMN08596005	2015	Australia	-
GCA_015406625	SAMN08596068	2015	Australia	-
GCA_015406645	SAMN08596063	2015	Australia	-
GCA_015406665	SAMN08596065	2015	Australia	-
GCA_015406685	SAMN08596182	2015	Australia	-
GCA_015406705	SAMN08596178	2015	Australia	-
GCA_015406715	SAMN08596070	2015	Australia	-
GCA_015406745	SAMN08596177	2015	Australia	-
GCA_015406765	SAMN08596179	2015	Australia	-
GCA_015406785	SAMN08596175	2015	Australia	-
GCA_015406805	SAMN08596009	2015	Australia	-
GCA_015406825	SAMN08596010	2015	Australia	-
GCA_015406845	SAMN08595992	2015	Australia	-
GCA_015406865	SAMN08595987	2015	Australia	-
GCA_015406885	SAMN08596232	2015	Australia	-
GCA_015406905	SAMN08595983	2015	Australia	-
GCA_015406925	SAMN08595984	2015	Australia	-
GCA_015406945	SAMN08596228	2015	Australia	-
GCA_015406965	SAMN08596163	2015	Australia	-
GCA_015406985	SAMN08595989	2015	Australia	-
GCA_015407005	SAMN08596040	2015	Australia	-
GCA_015407025	SAMN08596038	2015	Australia	-
GCA_015407045	SAMN08596035	2015	Australia	-
GCA_015407065	SAMN08596033	2015	Australia	-
GCA_015407085	SAMN08596037	2015	Australia	-
GCA_015407105	SAMN08596039	2015	Australia	-
GCA_015407125	SAMN08596041	2015	Australia	-
GCA_015407145	SAMN08596199	2015	Australia	-
GCA_015407165	SAMN08596241	2015	Australia	-
GCA_015407185	SAMN08595958	2015	Australia	-
GCA_015407205	SAMN08596168	2015	Australia	-
GCA_015407225	SAMN08596036	2015	Australia	-
GCA_015407245	SAMN08596012	2015	Australia	-
GCA_015407265	SAMN08595937	2015	Australia	-
GCA_015407285	SAMN08595980	2015	Australia	-
GCA_015407305	SAMN08595981	2015	Australia	-
GCA_015407325	SAMN08595982	2015	Australia	-
GCA_015407345	SAMN08595979	2015	Australia	-
GCA_015407365	SAMN08596237	2015	Australia	-
GCA_015407385	SAMN08596160	2015	Australia	-
GCA_015407405	SAMN08595974	2015	Australia	-
GCA_015407425	SAMN08596238	2015	Australia	-
GCA_015407445	SAMN08596018	2015	Australia	-
GCA_015407465	SAMN08596233	2015	Australia	-
GCA_015407485	SAMN08596239	2015	Australia	-
GCA_015407505	SAMN08596159	2015	Australia	-
GCA_015407525	SAMN08596021	2015	Australia	-
GCA_015407545	SAMN08596017	2015	Australia	-
GCA_015407555	SAMN08596015	2015	Australia	-
GCA_015407585	SAMN08596050	2015	Australia	-
GCA_015407605	SAMN08911139	2009	Australia	-
GCA_015407625	SAMN08911075	2010	Australia	-
GCA_015407645	SAMN08911126	2009	Australia	-
GCA_015407665	SAMN08911142	2010	Australia	-
GCA_015407685	SAMN08911067	2003	Australia	-
GCA_015407705	SAMN08911071	2009	Australia	-
GCA_015407725	SAMN08911127	2009	Australia	-
GCA_015407745	SAMN08911070	2008	Australia	-
GCA_015407765	SAMN08911136	2008	Australia	-
GCA_015407785	SAMN08911122	2008	Australia	-
GCA_015407805	SAMN08911095	2011	Australia	-
GCA_015407825	SAMN08911087	2015	Australia	-
GCA_015407895	SAMN08595924	2015	Australia	-
GCA_015407925	SAMN08596225	2015	Australia	-
GCA_015407945	SAMN08911069	2008	Australia	-
GCA_015407965	SAMN08911133	2007	Australia	-
GCA_015407985	SAMN10039125	2015	USA	Southeast Michigan
GCA_015408005	SAMN10039122	2015	USA	Southeast Michigan
GCA_015408025	SAMN10039124	2015	USA	Southeast Michigan
GCA_015408045	SAMN08595925	2015	Australia	-
GCA_015408065	SAMN08596227	2015	Australia	-
GCA_015408085	SAMN08596229	2015	Australia	-
GCA_015408105	SAMN08596185	2015	Australia	-
GCA_015408125	SAMN08596056	2015	Australia	-
GCA_015408145	SAMN08596059	2015	Australia	-
GCA_015408165	SAMN08596188	2015	Australia	-
GCA_015408185	SAMN08595923	2015	Australia	-
GCA_015408205	SAMN08596186	2015	Australia	-
GCA_015408225	SAMN08911129	2003	Australia	-
GCA_015408255	SAMN08911072	2009	Australia	-
GCA_015408285	SAMN08911089	2015	Australia	-
GCA_015408305	SAMN08911088	2015	Australia	-
GCA_015408325	SAMN08911105	2015	Australia	-
GCA_015408345	SAMN08595962	2015	Australia	-
GCA_015408365	SAMN08596155	2015	Australia	-
GCA_015408385	SAMN08596043	2015	Australia	-
GCA_015408405	SAMN08596209	2015	Australia	-
GCA_015408425	SAMN08596210	2015	Australia	-
GCA_015408445	SAMN08595978	2015	Australia	-
GCA_015408465	SAMN08596020	2015	Australia	-
GCA_015408485	SAMN08595959	2015	Australia	-
GCA_015408505	SAMN08595967	2015	Australia	-
GCA_015408525	SAMN08596051	2015	Australia	-
GCA_015408545	SAMN08596048	2015	Australia	-
GCA_015408565	SAMN08595994	2015	Australia	-
GCA_015408585	SAMN08596047	2015	Australia	-
GCA_015408605	SAMN08595938	2015	Australia	-
GCA_015408615	SAMN08595953	2015	Australia	-
GCA_015408645	SAMN08596211	2015	Australia	-
GCA_015408665	SAMN08596044	2015	Australia	-
GCA_015408685	SAMN08596243	2015	Australia	-
GCA_015408705	SAMN08596019	2015	Australia	-
GCA_015408725	SAMN08596046	2015	Australia	-
GCA_015408745	SAMN08596049	2015	Australia	-
GCA_015408765	SAMN08596212	2015	Australia	-
GCA_015408785	SAMN08595964	2015	Australia	-
GCA_015408805	SAMN08596101	2015	Australia	-
GCA_015408825	SAMN08596096	2015	Australia	-
GCA_015408845	SAMN08596093	2015	Australia	-
GCA_015408865	SAMN08595963	2015	Australia	-
GCA_015408885	SAMN08596095	2015	Australia	-
GCA_015408905	SAMN08596098	2015	Australia	-
GCA_015408925	SAMN08596102	2015	Australia	-
GCA_015408945	SAMN08596143	2015	Australia	-
GCA_015408965	SAMN08596144	2015	Australia	-
GCA_015408985	SAMN08596172	2015	Australia	-
GCA_015409005	SAMN08596150	2015	Australia	-
GCA_015409025	SAMN08596149	2015	Australia	-
GCA_015409045	SAMN08595954	2015	Australia	-
GCA_015409065	SAMN08595961	2015	Australia	-
GCA_015409085	SAMN08596216	2015	Australia	-
GCA_015409105	SAMN08595955	2015	Australia	-
GCA_015409145	SAMN08596053	2015	Australia	-
GCA_015409165	SAMN08596136	2015	Australia	-
GCA_015409185	SAMN08595985	2015	Australia	-
GCA_015409205	SAMN08596060	2015	Australia	-
GCA_015409225	SAMN08596013	2015	Australia	-
GCA_015409245	SAMN08596014	2015	Australia	-
GCA_015409265	SAMN08596161	2015	Australia	-
GCA_015409285	SAMN08596217	2015	Australia	-
GCA_015409305	SAMN08595951	2015	Australia	-
GCA_015409325	SAMN07816987	2016	Australia	NSW
GCA_015409335	SAMN08595919	2015	Australia	-
GCA_015409365	SAMN08596221	2015	Australia	-
GCA_015409385	SAMN08595952	2015	Australia	-
GCA_015409405	SAMN08596000	2015	Australia	-
GCA_015409415	SAMN08596133	2015	Australia	-
GCA_015409445	SAMN08596121	2015	Australia	-
GCA_015409465	SAMN08596214	2015	Australia	-
GCA_015409485	SAMN08596139	2015	Australia	-
GCA_015409505	SAMN08596141	2015	Australia	-
GCA_015409525	SAMN08596134	2015	Australia	-
GCA_015409545	SAMN08596137	2015	Australia	-
GCA_015409565	SAMN08596025	2015	Australia	-
GCA_015409585	SAMN08595950	2015	Australia	-
GCA_015409605	SAMN08596027	2015	Australia	-
GCA_015409625	SAMN08596030	2015	Australia	-
GCA_015409645	SAMN08596028	2015	Australia	-
GCA_015409665	SAMN08596024	2015	Australia	-
GCA_015409685	SAMN08596029	2015	Australia	-
GCA_015409705	SAMN08596026	2015	Australia	-
GCA_015409725	SAMN08596023	2015	Australia	-
GCA_015409735	SAMN08596031	2015	Australia	-
GCA_015409765	SAMN08595943	2015	Australia	-
GCA_015409785	SAMN08596218	2015	Australia	-
GCA_015409805	SAMN08596032	2015	Australia	-
GCA_015409825	SAMN08596079	2015	Australia	-
GCA_015409845	SAMN08596128	2015	Australia	-
GCA_015409865	SAMN08596106	2015	Australia	-
GCA_015409885	SAMN08537845	2012	United Kingdom	Belfast
GCA_015409905	SAMN08595993	2015	Australia	-
GCA_015409925	SAMN08537851	2012	United Kingdom	Belfast
GCA_015409945	SAMN08596073	2015	Australia	-
GCA_015409965	SAMN08595928	2015	Australia	-
GCA_015409985	SAMN07816980	2016	Australia	NSW
GCA_015410005	SAMN08537850	2012	United Kingdom	Belfast
GCA_015410025	SAMN08596203	2015	Australia	-
GCA_015410045	SAMN08595932	2015	Australia	-
GCA_015410065	SAMN07816982	2016	Australia	NSW
GCA_015410085	SAMN08596077	2015	Australia	-
GCA_015410105	SAMN08537852	2012	United Kingdom	Belfast
GCA_015410125	SAMN07816981	2016	Australia	NSW
GCA_015410145	SAMN08537849	2012	United Kingdom	Belfast
GCA_015410165	SAMN08595926	2015	Australia	-
GCA_015410185	SAMN08537844	2012	United Kingdom	Belfast
GCA_015410205	SAMN07816915	2016	Australia	NSW
GCA_015410225	SAMN08537846	2012	United Kingdom	Belfast
GCA_015410245	SAMN08596206	2015	Australia	-
GCA_015410265	SAMN08596074	2015	Australia	-
GCA_015410285	SAMN07816831	2016	Australia	NSW
GCA_015410305	SAMN07816914	2016	Australia	NSW
GCA_015410325	SAMN08596130	2015	Australia	-
GCA_015410345	SAMN07816913	2016	Australia	NSW
GCA_015410365	SAMN08596123	2015	Australia	-
GCA_015410385	SAMN08596129	2015	Australia	-
GCA_015410405	SAMN07816846	2016	Australia	NSW
GCA_015410415	SAMN08596124	2015	Australia	-
GCA_015410445	SAMN08596131	2015	Australia	-
GCA_015410465	SAMN08596205	2015	Australia	-
GCA_015410485	SAMN08596152	2015	Australia	-
GCA_015410505	SAMN08596126	2015	Australia	-
GCA_015410525	SAMN08596082	2015	Australia	-
GCA_015410545	SAMN08596132	2015	Australia	-
GCA_015410565	SAMN08595922	2015	Australia	-
GCA_015410585	SAMN07816908	2016	Australia	NSW
GCA_015410605	SAMN08595935	2015	Australia	-
GCA_015410625	SAMN08596120	2015	Australia	-
GCA_015410645	SAMN08595936	2015	Australia	-
GCA_015410665	SAMN08596112	2015	Australia	-
GCA_015410685	SAMN08595913	2015	Australia	-
GCA_015410705	SAMN08596089	2015	Australia	-
GCA_015410725	SAMN08596084	2015	Australia	-
GCA_015410745	SAMN08596110	2015	Australia	-
GCA_015410765	SAMN08596109	2015	Australia	-
GCA_015410775	SAMN08595920	2015	Australia	-
GCA_015410805	SAMN08596107	2015	Australia	-
GCA_015410825	SAMN08596103	2015	Australia	-
GCA_015410845	SAMN08595939	2015	Australia	-
GCA_015410865	SAMN08595934	2015	Australia	-
GCA_015410885	SAMN08596117	2015	Australia	-
GCA_015410905	SAMN08595956	2015	Australia	-
GCA_015410925	SAMN08595941	2015	Australia	-
GCA_015410945	SAMN08595940	2015	Australia	-
GCA_015410965	SAMN07817030	2016	Australia	NSW
GCA_015410975	SAMN08596200	2015	Australia	-
GCA_015411005	SAMN08537848	2012	United Kingdom	Belfast
GCA_015411025	SAMN08537853	2012	United Kingdom	Belfast
GCA_015411045	SAMN08596090	2015	Australia	-
GCA_015411065	SAMN08537854	2012	United Kingdom	Belfast
GCA_015411085	SAMN08596193	2015	Australia	-
GCA_015411105	SAMN07817027	2016	Australia	NSW
GCA_015411125	SAMN08537843	2012	United Kingdom	Belfast
GCA_015411145	SAMN07816921	2016	Australia	NSW
GCA_015411165	SAMN07816918	2016	Australia	NSW
GCA_015411185	SAMN07816984	2016	Australia	NSW
GCA_015411205	SAMN07816922	2016	Australia	NSW
GCA_015411225	SAMN07816976	2016	Australia	NSW
GCA_015411245	SAMN07817029	2016	Australia	NSW
GCA_015411265	SAMN07817028	2016	Australia	NSW
GCA_015411285	SAMN07816920	2016	Australia	NSW
GCA_015411305	SAMN07816919	2016	Australia	NSW
GCA_015411325	SAMN07816917	2016	Australia	NSW
GCA_015411335	SAMN08537847	2012	United Kingdom	Belfast
GCA_015411365	SAMN07817063	2016	Australia	NSW
GCA_015411385	SAMN07817065	2016	Australia	NSW
GCA_015411405	SAMN07816845	2016	Australia	NSW
GCA_015411425	SAMN07817050	2016	Australia	NSW
GCA_015411435	SAMN07816978	2016	Australia	NSW
GCA_015411465	SAMN07816977	2016	Australia	NSW
GCA_015411485	SAMN07816909	2016	Australia	NSW
GCA_015411505	SAMN07816988	2016	Australia	NSW
GCA_015411525	SAMN07816990	2016	Australia	NSW
GCA_015411545	SAMN07816837	2016	Australia	NSW
GCA_015411565	SAMN07816986	2016	Australia	NSW
GCA_015411585	SAMN07816854	2016	Australia	NSW
GCA_015411605	SAMN07817064	2016	Australia	NSW
GCA_015411625	SAMN07816979	2016	Australia	NSW
GCA_015411645	SAMN07816852	2016	Australia	NSW
GCA_015411665	SAMN07816853	2016	Australia	NSW
GCA_015411685	SAMN07816904	2016	Australia	NSW
GCA_015411705	SAMN07817023	2016	Australia	NSW
GCA_015411725	SAMN07816861	2016	Australia	NSW
GCA_015411745	SAMN07816862	2016	Australia	NSW
GCA_015411765	SAMN07816855	2016	Australia	NSW
GCA_015411785	SAMN07816832	2016	Australia	NSW
GCA_015411805	SAMN07816858	2016	Australia	NSW
GCA_015411815	SAMN07816856	2016	Australia	NSW
GCA_015411845	SAMN07816857	2016	Australia	NSW
GCA_015411865	SAMN07816859	2016	Australia	NSW
GCA_015411885	SAMN07816860	2016	Australia	NSW
GCA_015411905	SAMN07816992	2016	Australia	NSW
GCA_015411925	SAMN07816916	2016	Australia	NSW
GCA_015411945	SAMN07816910	2016	Australia	NSW
GCA_015411965	SAMN07817024	2016	Australia	NSW
GCA_015411985	SAMN07817025	2016	Australia	NSW
GCA_015412005	SAMN07816985	2016	Australia	NSW
GCA_015412025	SAMN07817021	2016	Australia	NSW
GCA_015412045	SAMN07816851	2016	Australia	NSW
GCA_015412065	SAMN08596076	2015	Australia	-
GCA_015412085	SAMN07817020	2016	Australia	NSW
GCA_015412105	SAMN08595944	2015	Australia	-
GCA_015412125	SAMN08596075	2015	Australia	-
GCA_015412145	SAMN08595942	2015	Australia	-
GCA_015412165	SAMN07816911	2016	Australia	NSW
GCA_015412185	SAMN08595929	2015	Australia	-
GCA_015412205	SAMN07817062	2016	Australia	NSW
GCA_015412225	SAMN07817014	2016	Australia	NSW
GCA_015412245	SAMN07816878	2016	Australia	NSW
GCA_015412265	SAMN07817061	2016	Australia	NSW
GCA_015412285	SAMN07817048	2016	Australia	NSW
GCA_015412305	SAMN07816906	2016	Australia	NSW
GCA_015412325	SAMN07817003	2016	Australia	NSW
GCA_015412345	SAMN07817070	2016	Australia	NSW
GCA_015412365	SAMN07816847	2016	Australia	NSW
GCA_015412385	SAMN07816924	2016	Australia	NSW
GCA_015412405	SAMN07816890	2016	Australia	NSW
GCA_015412425	SAMN07816993	2016	Australia	NSW
GCA_015412445	SAMN07816907	2016	Australia	NSW
GCA_015412465	SAMN07816849	2016	Australia	NSW
GCA_015412485	SAMN07817010	2016	Australia	NSW
GCA_015412505	SAMN07817005	2016	Australia	NSW
GCA_015412525	SAMN07817051	2016	Australia	NSW
GCA_015412545	SAMN07816996	2016	Australia	NSW
GCA_015412565	SAMN07817009	2016	Australia	NSW
GCA_015412585	SAMN07816995	2016	Australia	NSW
GCA_015412605	SAMN07817012	2016	Australia	NSW
GCA_015412625	SAMN07816997	2016	Australia	NSW
GCA_015412645	SAMN07817013	2016	Australia	NSW
GCA_015412665	SAMN07817017	2016	Australia	NSW
GCA_015412685	SAMN07817011	2016	Australia	NSW
GCA_015412705	SAMN07816893	2016	Australia	NSW
GCA_015412725	SAMN07816923	2016	Australia	NSW
GCA_015412745	SAMN07816926	2016	Australia	NSW
GCA_015412765	SAMN07817022	2016	Australia	NSW
GCA_015412785	SAMN07816836	2016	Australia	NSW
GCA_015412805	SAMN07816905	2016	Australia	NSW
GCA_015412825	SAMN07816900	2016	Australia	NSW
GCA_015412845	SAMN07816928	2016	Australia	NSW
GCA_015412855	SAMN07816899	2016	Australia	NSW
GCA_015412885	SAMN07816883	2016	Australia	NSW
GCA_015412905	SAMN07817054	2016	Australia	NSW
GCA_015412925	SAMN07816898	2016	Australia	NSW
GCA_015412945	SAMN07816885	2016	Australia	NSW
GCA_015412965	SAMN07817035	2016	Australia	NSW
GCA_015412985	SAMN07817006	2016	Australia	NSW
GCA_015413005	SAMN07816949	2016	Australia	NSW
GCA_015413025	SAMN07817057	2016	Australia	NSW
GCA_015413045	SAMN07816950	2016	Australia	NSW
GCA_015413065	SAMN07817059	2016	Australia	NSW
GCA_015413085	SAMN07817058	2016	Australia	NSW
GCA_015413105	SAMN07816882	2016	Australia	NSW
GCA_015413125	SAMN07816889	2016	Australia	NSW
GCA_015413145	SAMN07816936	2016	Australia	NSW
GCA_015413165	SAMN07816938	2016	Australia	NSW
GCA_015413185	SAMN07816944	2016	Australia	NSW
GCA_015413205	SAMN07816939	2016	Australia	NSW
GCA_015413225	SAMN07816839	2016	Australia	NSW
GCA_015413245	SAMN07816947	2016	Australia	NSW
GCA_015413265	SAMN07816934	2016	Australia	NSW
GCA_015413275	SAMN07816933	2016	Australia	NSW
GCA_015413305	SAMN07816946	2016	Australia	NSW
GCA_015413325	SAMN07816874	2016	Australia	NSW
GCA_015413345	SAMN07816945	2016	Australia	NSW
GCA_015413365	SAMN07816937	2016	Australia	NSW
GCA_015413385	SAMN07816848	2016	Australia	NSW
GCA_015413405	SAMN07817000	2016	Australia	NSW
GCA_015413425	SAMN07816962	2016	Australia	NSW
GCA_015413445	SAMN07816942	2016	Australia	NSW
GCA_015413465	SAMN07816881	2016	Australia	NSW
GCA_015413485	SAMN07816887	2016	Australia	NSW
GCA_015413505	SAMN07816940	2016	Australia	NSW
GCA_015413525	SAMN07816991	2016	Australia	NSW
GCA_015413535	SAMN07816925	2016	Australia	NSW
GCA_015413565	SAMN07816927	2016	Australia	NSW
GCA_015413585	SAMN07816897	2016	Australia	NSW
GCA_015413605	SAMN07816903	2016	Australia	NSW
GCA_015413625	SAMN07817067	2016	Australia	NSW
GCA_015413645	SAMN07817007	2016	Australia	NSW
GCA_015413665	SAMN07816994	2016	Australia	NSW
GCA_015413685	SAMN07816895	2016	Australia	NSW
GCA_015413705	SAMN07816901	2016	Australia	NSW
GCA_015413725	SAMN07816902	2016	Australia	NSW
GCA_015413745	SAMN07817016	2016	Australia	NSW
GCA_015413765	SAMN07816876	2016	Australia	NSW
GCA_015413785	SAMN07817015	2016	Australia	NSW
GCA_015413805	SAMN07816894	2016	Australia	NSW
GCA_015413825	SAMN07817026	2016	Australia	NSW
GCA_015413835	SAMN07817018	2016	Australia	NSW
GCA_015413865	SAMN07816892	2016	Australia	NSW
GCA_015413885	SAMN07816891	2016	Australia	NSW
GCA_015413905	SAMN07817001	2016	Australia	NSW
GCA_015413925	SAMN07817036	2016	Australia	NSW
GCA_015413945	SAMN07816896	2016	Australia	NSW
GCA_015413965	SAMN07817002	2016	Australia	NSW
GCA_015413985	SAMN07816884	2016	Australia	NSW
GCA_015414005	SAMN07816932	2016	Australia	NSW
GCA_015414025	SAMN07816948	2016	Australia	NSW
GCA_015414045	SAMN07816941	2016	Australia	NSW
GCA_015414065	SAMN07816834	2016	Australia	NSW
GCA_015414085	SAMN07816998	2016	Australia	NSW
GCA_015414105	SAMN07816935	2016	Australia	NSW
GCA_015414125	SAMN07816943	2016	Australia	NSW
GCA_015414145	SAMN07816838	2016	Australia	NSW
GCA_015414165	SAMN07816930	2016	Australia	NSW
GCA_015414185	SAMN07817055	2016	Australia	NSW
GCA_015414205	SAMN07816931	2016	Australia	NSW
GCA_015414225	SAMN07817066	2016	Australia	NSW
GCA_015414245	SAMN07817069	2016	Australia	NSW
GCA_015414265	SAMN07817068	2016	Australia	NSW
GCA_015414285	SAMN07816880	2016	Australia	NSW
GCA_015414305	SAMN07816959	2016	Australia	NSW
GCA_015414325	SAMN07817053	2016	Australia	NSW
GCA_015414345	SAMN07816875	2016	Australia	NSW
GCA_015414365	SAMN07817052	2016	Australia	NSW
GCA_015414385	SAMN07816999	2016	Australia	NSW
GCA_015414405	SAMN07816958	2016	Australia	NSW
GCA_015414425	SAMN07816841	2016	Australia	NSW
GCA_015414465	SAMN07816840	2016	Australia	NSW
GCA_015414475	SAMN07816952	2016	Australia	NSW
GCA_015414505	SAMN07816953	2016	Australia	NSW
GCA_015414525	SAMN07816954	2016	Australia	NSW
GCA_015414545	SAMN07816956	2016	Australia	NSW
GCA_015414565	SAMN07817039	2016	Australia	NSW
GCA_015414585	SAMN07816957	2016	Australia	NSW
GCA_015414605	SAMN07816955	2016	Australia	NSW
GCA_015414625	SAMN07817032	2016	Australia	NSW
GCA_015414645	SAMN07817040	2016	Australia	NSW
GCA_015414665	SAMN07816872	2016	Australia	NSW
GCA_015414685	SAMN07817031	2016	Australia	NSW
GCA_015414705	SAMN07816960	2016	Australia	NSW
GCA_015414725	SAMN07816850	2016	Australia	NSW
GCA_015414735	SAMN07817033	2016	Australia	NSW
GCA_015414765	SAMN07816873	2016	Australia	NSW
GCA_015414785	SAMN07816886	2016	Australia	NSW
GCA_015414805	SAMN07816963	2016	Australia	NSW
GCA_015414825	SAMN07817037	2016	Australia	NSW
GCA_015414845	SAMN07816888	2016	Australia	NSW
GCA_015414865	SAMN07816961	2016	Australia	NSW
GCA_015414885	SAMN07816964	2016	Australia	NSW
GCA_015414905	SAMN07816965	2016	Australia	NSW
GCA_015414925	SAMN07816966	2016	Australia	NSW
GCA_015414945	SAMN07816967	2016	Australia	NSW
GCA_015414965	SAMN07817047	2016	Australia	NSW
GCA_015414985	SAMN07816843	2016	Australia	NSW
GCA_015415005	SAMN07817044	2016	Australia	NSW
GCA_015415025	SAMN07817046	2016	Australia	NSW
GCA_015415045	SAMN07816842	2016	Australia	NSW
GCA_015415065	SAMN07816973	2016	Australia	NSW
GCA_015415085	SAMN07816971	2016	Australia	NSW
GCA_015415105	SAMN07816975	2016	Australia	NSW
GCA_015415125	SAMN07816972	2016	Australia	NSW
GCA_015415145	SAMN07817004	2016	Australia	NSW
GCA_015415155	SAMN07816844	2016	Australia	NSW
GCA_015415185	SAMN07816835	2016	Australia	NSW
GCA_015415205	SAMN07816929	2016	Australia	NSW
GCA_015415225	SAMN05510619	2015	Australia	-
GCA_015415245	SAMN05510617	2015	Australia	-
GCA_015415265	SAMN05510554	2015	Australia	-
GCA_015415285	SAMN05510618	2015	Australia	-
GCA_015415305	SAMN05832667	2007	Netherlands	University Medical Centre Utrecht, Utrecht
GCA_015415325	SAMN05831054	2011	Australia	Melbourne
GCA_015415345	SAMN07816863	2016	Australia	NSW
GCA_015415365	SAMN05832597	2003	Netherlands	University Medical Centre Utrecht, Utrecht
GCA_015415385	SAMN05832581	2002	Netherlands	University Medical Centre Utrecht, Utrecht
GCA_015415405	SAMN05832657	2003	Netherlands	University Medical Centre Utrecht, Utrecht
GCA_015415425	SAMN05832592	2002	Netherlands	University Medical Centre Utrecht, Utrecht
GCA_015415445	SAMN07816870	2016	Australia	NSW
GCA_015415465	SAMN07816968	2016	Australia	NSW
GCA_015415485	SAMN05831053	2011	Australia	Melbourne
GCA_015415525	SAMN07816871	2016	Australia	NSW
GCA_015415545	SAMN05510639	2015	Australia	-
GCA_015415555	SAMN07816833	2016	Australia	NSW
GCA_015415585	SAMN07816864	2016	Australia	NSW
GCA_015415605	SAMN07816970	2016	Australia	NSW
GCA_015415625	SAMN05832668	2007	Netherlands	University Medical Centre Utrecht, Utrecht
GCA_015415645	SAMN07816865	2016	Australia	NSW
GCA_015415655	SAMN05832598	2003	Netherlands	University Medical Centre Utrecht, Utrecht
GCA_015415685	SAMN07816866	2016	Australia	NSW
GCA_015415705	SAMN05832665	2007	Netherlands	University Medical Centre Utrecht, Utrecht
GCA_015415725	SAMN05832663	2005	Netherlands	University Medical Centre Utrecht, Utrecht
GCA_015415745	SAMN07816869	2016	Australia	NSW
GCA_015415765	SAMN05832666	2007	Netherlands	University Medical Centre Utrecht, Utrecht
GCA_015415785	SAMN05832658	2004	Netherlands	University Medical Centre Utrecht, Utrecht
GCA_015415825	SAMN07816868	2016	Australia	NSW
GCA_015415845	SAMN05832585	2002	Netherlands	University Medical Centre Utrecht, Utrecht
GCA_015415865	SAMN05832660	2005	Netherlands	University Medical Centre Utrecht, Utrecht
GCA_015415885	SAMN05832664	2007	Netherlands	University Medical Centre Utrecht, Utrecht
GCA_015415925	SAMN05832659	2004	Netherlands	University Medical Centre Utrecht, Utrecht
GCA_015415945	SAMN05832656	2003	Netherlands	University Medical Centre Utrecht, Utrecht
GCA_015415985	SAMN05832671	2007	Netherlands	University Medical Centre Utrecht, Utrecht
GCA_015416005	SAMN07817045	2016	Australia	NSW
GCA_015416025	SAMN07817049	2016	Australia	NSW
GCA_015416045	SAMN07817042	2016	Australia	NSW
GCA_015416055	SAMN07817056	2016	Australia	NSW
GCA_015416085	SAMN07817043	2016	Australia	NSW
GCA_015416105	SAMN07817041	2016	Australia	NSW
GCA_015416125	SAMN07817008	2016	Australia	NSW
GCA_015416145	SAMN07816974	2016	Australia	NSW
GCA_015416165	SAMN05832652	2005	Netherlands	University Medical Centre Utrecht, Utrecht
GCA_015416185	SAMN07816969	2016	Australia	NSW
GCA_015416205	SAMN05832655	2003	Netherlands	University Medical Centre Utrecht, Utrecht
GCA_015416225	SAMN05832651	2005	Netherlands	University Medical Centre Utrecht, Utrecht
GCA_015416245	SAMN05832645	2004	Netherlands	University Medical Centre Utrecht, Utrecht
GCA_015416265	SAMN05832623	2004	Netherlands	University Medical Centre Utrecht, Utrecht
GCA_015416285	SAMN05832646	2004	Netherlands	University Medical Centre Utrecht, Utrecht
GCA_015416305	SAMN05832647	2004	Netherlands	University Medical Centre Utrecht, Utrecht
GCA_015416325	SAMN05832637	2002	Netherlands	University Medical Centre Utrecht, Utrecht
GCA_015416345	SAMN05832643	2003	Netherlands	University Medical Centre Utrecht, Utrecht
GCA_015416365	SAMN05832644	2004	Netherlands	University Medical Centre Utrecht, Utrecht
GCA_015416385	SAMN05832640	2003	Netherlands	University Medical Centre Utrecht, Utrecht
GCA_015416405	SAMN05832648	2004	Netherlands	University Medical Centre Utrecht, Utrecht
GCA_015416425	SAMN05832636	2008	Netherlands	University Medical Centre Utrecht, Utrecht
GCA_015416445	SAMN05832621	2001	Netherlands	University Medical Centre Utrecht, Utrecht
GCA_015416465	SAMN05832582	2002	Netherlands	University Medical Centre Utrecht, Utrecht
GCA_015416475	SAMN05832625	2005	Netherlands	University Medical Centre Utrecht, Utrecht
GCA_015416485	SAMN05832624	2005	Netherlands	University Medical Centre Utrecht, Utrecht
GCA_015416525	SAMN05832627	2007	Netherlands	University Medical Centre Utrecht, Utrecht
GCA_015416545	SAMN05832618	2008	Netherlands	University Medical Centre Utrecht, Utrecht
GCA_015416565	SAMN05832635	2008	Netherlands	University Medical Centre Utrecht, Utrecht
GCA_015416585	SAMN05832620	2008	Netherlands	University Medical Centre Utrecht, Utrecht
GCA_015416605	SAMN05832596	2003	Netherlands	University Medical Centre Utrecht, Utrecht
GCA_015416615	SAMN05832619	2008	Netherlands	University Medical Centre Utrecht, Utrecht
GCA_015416645	SAMN05832633	2007	Netherlands	University Medical Centre Utrecht, Utrecht
GCA_015416665	SAMN05832595	2003	Netherlands	University Medical Centre Utrecht, Utrecht
GCA_015416685	SAMN05832632	2007	Netherlands	University Medical Centre Utrecht, Utrecht
GCA_015416705	SAMN05832617	2007	Netherlands	University Medical Centre Utrecht, Utrecht
GCA_015416725	SAMN05832634	2007	Netherlands	University Medical Centre Utrecht, Utrecht
GCA_015416745	SAMN05831041	2001	Australia	Melbourne
GCA_015416765	SAMN05832616	2007	Netherlands	University Medical Centre Utrecht, Utrecht
GCA_015416785	SAMN05832628	2007	Netherlands	University Medical Centre Utrecht, Utrecht
GCA_015416805	SAMN05832580	2002	Netherlands	University Medical Centre Utrecht, Utrecht
GCA_015416825	SAMN05832578	2002	Netherlands	University Medical Centre Utrecht, Utrecht
GCA_015416835	SAMN05832613	2007	Netherlands	University Medical Centre Utrecht, Utrecht
GCA_015416865	SAMN05832610	2007	Netherlands	University Medical Centre Utrecht, Utrecht
GCA_015416885	SAMN05832615	2007	Netherlands	University Medical Centre Utrecht, Utrecht
GCA_015416905	SAMN05832587	2002	Netherlands	University Medical Centre Utrecht, Utrecht
GCA_015416925	SAMN05832611	2007	Netherlands	University Medical Centre Utrecht, Utrecht
GCA_015416935	SAMN05832612	2007	Netherlands	University Medical Centre Utrecht, Utrecht
GCA_015416965	SAMN05832605	2007	Netherlands	University Medical Centre Utrecht, Utrecht
GCA_015416985	SAMN05832609	2007	Netherlands	University Medical Centre Utrecht, Utrecht
GCA_015417005	SAMN05832608	2007	Netherlands	University Medical Centre Utrecht, Utrecht
GCA_015417025	SAMN05510646	2015	Australia	-
GCA_015417045	SAMN05832607	2007	Netherlands	University Medical Centre Utrecht, Utrecht
GCA_015417065	SAMN05832604	2007	Netherlands	University Medical Centre Utrecht, Utrecht
GCA_015417085	SAMN05832603	2007	Netherlands	University Medical Centre Utrecht, Utrecht
GCA_015417105	SAMN05832602	2007	Netherlands	University Medical Centre Utrecht, Utrecht
GCA_015417125	SAMN05832600	2003	Netherlands	University Medical Centre Utrecht, Utrecht
GCA_015417145	SAMN05831055	2011	Australia	Melbourne
GCA_015417165	SAMN05832599	2003	Netherlands	University Medical Centre Utrecht, Utrecht
GCA_015417185	SAMN05832601	2007	Netherlands	University Medical Centre Utrecht, Utrecht
GCA_015417205	SAMN05832586	2002	Netherlands	University Medical Centre Utrecht, Utrecht
GCA_015417225	SAMN05831048	2011	Australia	Melbourne
GCA_015417245	SAMN05831050	2011	Australia	Melbourne
GCA_015417265	SAMN05831089	2015	Australia	Melbourne
GCA_015417285	SAMN05831049	2011	Australia	Melbourne
GCA_015417305	SAMN05510645	2015	Australia	-
GCA_015417315	SAMN05831051	2011	Australia	Melbourne
GCA_015417345	SAMN05831092	2015	Australia	Melbourne
GCA_015417365	SAMN05832577	2001	Netherlands	University Medical Centre Utrecht, Utrecht
GCA_015417385	SAMN05831052	2011	Australia	Melbourne
GCA_015417405	SAMN05831091	2015	Australia	Melbourne
GCA_015417425	SAMN05831046	2011	Australia	Melbourne
GCA_015417445	SAMN05831087	2014	Australia	Melbourne
GCA_015417465	SAMN05831090	2015	Australia	Melbourne
GCA_015417485	SAMN05831086	2014	Australia	Melbourne
GCA_015417505	SAMN05831045	2011	Australia	Melbourne
GCA_015417525	SAMN05831088	2014	Australia	Melbourne
GCA_015417545	SAMN05831084	2014	Australia	Melbourne
[truncated: 12,385 more rows]
